# Supplementary material for: Astroglial Hmgb1 regulates postnatal astrocyte morphogenesis and cerebrovascular maturation
Source: Nat Commun. 2023 Aug 16;14:4965. doi: 10.1038/s41467-023-40682-3 (PMC10432480; doi:10.1038/s41467-023-40682-3)
Supplement: Supplementary file 4 — Source Data [file 41467_2023_40682_MOESM4_ESM.xlsx]

## Sheet: Figure 1
	Figure 1c								Figure 1h							Figure 1d												Figure 1e
		Fraction of astrocytes contacting blood vessels								Astrocyte coverage of capilaries (%)							Astrocyte cell bodies												EGFP immunoreactivity
	Samples/image sets	P0	P5	P7	P14	P21				P0	P7	P14	P21					Distance from vessel wall (um)												Distance from vessel wall (um)
	Animal1	0.461756	0.407713	0.443662	0.918367	0.867188			Animal1	30.35	85.7915	97.4157	101.109				Sample	0	2	4	6	8	10	12	14				Sample	0	2	4	6	8	10	12	14
	Animal2	0.447236	0.344828	0.457031	0.827103	0.8659			Animal2	31.8855	80.7287	94.1284	97.343				P0@20x@Animal 1@1_1_1	1.35638	1.34237	1.3154	1.2779	1.24318	1.20679	1.18042	1.1476				P0@20x@Animal 1@1_1_1	1.69961	1.63183	1.53618	1.44336	1.36945	1.30395	1.26	1.21664
	Animal3	0.396	0.344203	0.458689	0.866667	0.909871			Animal3	35.955	60.9463	92.5499	94.9718				P0@20x@Animal 1@1_1_2	1.41736	1.40766	1.37486	1.33622	1.29479	1.24925	1.21458	1.18483				P0@20x@Animal 1@1_1_2	1.7905	1.69453	1.57978	1.47489	1.39617	1.32506	1.27513	1.22444
	Animal4	0.397129	0.338028	0.473016	0.859155	0.913223			Animal4	26.7561	59.8433	102.707	99.9044				P0@20x@Animal 1@1_1_3	1.35954	1.36624	1.36604	1.35367	1.33101	1.29814	1.26935	1.24291				P0@20x@Animal 1@1_1_3	1.69526	1.62377	1.52928	1.44247	1.37437	1.30967	1.2641	1.21992
																	P0@20x@Animal 1@1_1_4	1.45358	1.44787	1.41806	1.36814	1.3196	1.27021	1.23286	1.20733				P0@20x@Animal 1@1_1_4	1.72264	1.59682	1.46897	1.35921	1.27724	1.21018	1.1681	1.13287
	Animal1	0.487805	0.541401	0.603279	0.881517	0.87931				Number of endfeet /µm BM							P0@20x@Animal 1@1_1_5	1.65448	1.63912	1.60126	1.52761	1.4568	1.37974	1.3256	1.26734				P0@20x@Animal 1@1_1_5	1.76913	1.67274	1.55122	1.43309	1.34258	1.26695	1.21877	1.1741
	Animal2	0.35119	0.355263	0.47343	0.714286	0.902439				P0	P7	P14	P21				P0@20x@Animal 1@1_1_6	1.30743	1.2981	1.27125	1.23066	1.18762	1.14615	1.11699	1.08985				P0@20x@Animal 1@1_1_6	1.77778	1.66968	1.54545	1.43611	1.35214	1.28046	1.23168	1.18477
	Animal3	0.476744	0.366667	0.434783	0.77561	0.841202			Animal1	0	0.335505	0.345882	0.413415				P0@20x@Animal 1@1_2_1	1.42457	1.44014	1.43871	1.40894	1.37853	1.34373	1.31249	1.28185				P0@20x@Animal 1@1_2_1	1.76309	1.65787	1.54768	1.45132	1.37895	1.31675	1.2704	1.22504
	Animal4	0.362069	0.383929	0.438525	0.778351	0.905473			Animal2	0	0.183545	0.285553	0.389859				P0@20x@Animal 1@1_2_2	1.28961	1.29473	1.29396	1.28372	1.26347	1.23298	1.20639	1.1793				P0@20x@Animal 1@1_2_2	1.64492	1.55177	1.45442	1.37181	1.30852	1.25287	1.21272	1.17344
									Animal3	0	0.13515	0.372136	0.48633				P0@20x@Animal 1@1_2_3	1.64145	1.58848	1.54784	1.5075	1.46989	1.42539	1.38891	1.35326				P0@20x@Animal 1@1_2_3	1.92433	1.78878	1.66059	1.54729	1.46075	1.38496	1.32813	1.2734
	Animal1	0.489583	0.37037	0.458333	0.734127	0.842975			Animal4	0	0.209117	0.330887	0.469626				P0@20x@Animal 1@1_2_4	1.51142	1.47092	1.447	1.42109	1.39677	1.365	1.33588	1.29055				P0@20x@Animal 1@1_2_4	1.58202	1.49027	1.39502	1.31456	1.25572	1.20324	1.16711	1.12987
	Animal2	0.44086	0.259259	0.475962	0.586957	0.87747											P0@20x@Animal 1@1_2_5	1.41077	1.4189	1.40396	1.36727	1.3383	1.30646	1.27905	1.25682				P0@20x@Animal 1@1_2_5	1.70358	1.60349	1.49792	1.40475	1.3356	1.27514	1.23238	1.18976
	Animal3	0.383178	0.250936	0.440433	0.731818	0.83691				Total endfoot area / capillary nm^2							P0@20x@Animal 1@1_2_6	1.28255	1.285	1.27293	1.25892	1.23811	1.2111	1.18409	1.15426				P0@20x@Animal 1@1_2_6	1.71872	1.61191	1.49538	1.39418	1.31895	1.25614	1.21115	1.17093
	Animal4	0.418919	0.353474	0.40411	0.759434	0.838462				P0	P7	P14	P21				P0@20x@Animal 2@2_1_1	1.33777	1.36483	1.36031	1.32473	1.28805	1.26082	1.24863	1.24106				P0@20x@Animal 2@2_1_1	1.55572	1.4876	1.3949	1.30609	1.23694	1.18509	1.15683	1.13438
									Animal1	0	8712597	5421875	6690908				P0@20x@Animal 2@2_1_2	1.43924	1.41738	1.38366	1.32738	1.26822	1.21697	1.19197	1.17668				P0@20x@Animal 2@2_1_2	1.46278	1.37357	1.27603	1.18897	1.12571	1.07295	1.04445	1.02077
	Animal1	0.448864	0.367876	0.383065	0.82716	0.898734			Animal2	0	14600619	6083576	7337603				P0@20x@Animal 2@2_1_3	1.62965	1.63054	1.6001	1.53711	1.45038	1.37077	1.31954	1.27071				P0@20x@Animal 2@2_1_3	1.61681	1.50596	1.38932	1.2854	1.20939	1.15126	1.11748	1.09075
	Animal2	0.395973	0.323718	0.454955	0.681159	0.880165			Animal3	0	18000000	7880480	6898464				P0@20x@Animal 2@2_1_4	1.20531	1.21962	1.2309	1.21989	1.19405	1.1619	1.13497	1.11135				P0@20x@Animal 2@2_1_4	1.45771	1.39346	1.31095	1.23566	1.18058	1.13141	1.09438	1.06069
	Animal3	0.386139	0.329341	0.371094	0.761194	0.871429			Animal4	0	9484784	6632093	6081964				P0@20x@Animal 2@2_1_5	1.33512	1.33451	1.31868	1.2937	1.26482	1.23109	1.20841	1.1856				P0@20x@Animal 2@2_1_5	1.45405	1.40372	1.32288	1.24015	1.18187	1.13782	1.11347	1.09273
	Animal4	0.556818	0.401515	0.320833	0.677885	0.870175											P0@20x@Animal 2@2_1_6	1.16054	1.15322	1.14134	1.11287	1.08348	1.05728	1.0376	1.02269				P0@20x@Animal 2@2_1_6	1.49439	1.42701	1.34696	1.27315	1.21427	1.15995	1.12281	1.09251
																	P0@20x@Animal 2@2_2_1	1.77627	1.7722	1.73078	1.66811	1.60078	1.52699	1.47076	1.40842				P0@20x@Animal 2@2_2_1	1.73257	1.6477	1.53649	1.43169	1.35337	1.28752	1.24354	1.20311
	Animal1	0.523316	0.44713	0.477032	0.916667	0.884817											P0@20x@Animal 2@2_2_2	1.40391	1.42243	1.44355	1.45862	1.44543	1.39576	1.3412	1.27714				P0@20x@Animal 2@2_2_2	1.38137	1.32489	1.25267	1.19406	1.14988	1.10916	1.08272	1.06124
	Animal2	0.395939	0.384083	0.479339	0.804233	0.883333											P0@20x@Animal 2@2_2_3	1.48032	1.48718	1.46727	1.43095	1.39038	1.34216	1.30415	1.25396				P0@20x@Animal 2@2_2_3	1.43725	1.36292	1.28613	1.22803	1.18249	1.14145	1.11534	1.09302
	Animal3	0.51462	0.407273	0.457627	0.848341	0.952191											P0@20x@Animal 2@2_2_4	1.54257	1.48953	1.41768	1.34093	1.27678	1.22852	1.20155	1.1799				P0@20x@Animal 2@2_2_4	1.46272	1.39112	1.30492	1.22592	1.16884	1.1205	1.08767	1.06081
	Animal4	0.420455	0.409496	0.458015	0.8	0.926087											P0@20x@Animal 2@2_2_5	0.810198	0.828123	0.856431	0.885527	0.909485	0.928207	0.937245	0.940288				P0@20x@Animal 2@2_2_5	1.29859	1.27343	1.2253	1.18222	1.15026	1.11867	1.09778	1.07735
																	P0@20x@Animal 2@2_2_6	0.988464	1.01983	1.04067	1.04833	1.04638	1.03675	1.0292	1.01731				P0@20x@Animal 2@2_2_6	1.43819	1.39038	1.33105	1.27592	1.22821	1.18264	1.15064	1.12098
	Animal1	0.514388	0.311728	0.512281	0.944223	0.852941											P0@20x@Animal 3@3_1_1	1.5004	1.5052	1.47344	1.41266	1.34623	1.27945	1.23108	1.18233				P0@20x@Animal 3@3_1_1	1.62653	1.56445	1.46834	1.36973	1.29442	1.22727	1.18401	1.14154
	Animal2	0.388158	0.411594	0.48227	0.791209	0.896552											P0@20x@Animal 3@3_1_2	1.27064	1.28788	1.29264	1.2841	1.2645	1.23303	1.20529	1.1731				P0@20x@Animal 3@3_1_2	1.59906	1.54229	1.4577	1.3732	1.305	1.24479	1.2039	1.16319
	Animal3	0.356557	0.356643	0.493789	0.895455	0.911111											P0@20x@Animal 3@3_1_3	1.59899	1.56269	1.52595	1.47661	1.40593	1.33709	1.28839	1.26364				P0@20x@Animal 3@3_1_3	1.58657	1.49435	1.39883	1.31768	1.25423	1.20283	1.16843	1.13922
	Animal4	0.3125	0.369898	0.51682	0.841202	0.935644											P0@20x@Animal 3@3_1_4	1.1091	1.19217	1.22034	1.21221	1.18281	1.14194	1.1031	1.07166				P0@20x@Animal 3@3_1_4	1.55233	1.49144	1.40932	1.33559	1.27651	1.22443	1.18686	1.15105
																	P0@20x@Animal 3@3_1_5	1.08587	1.12249	1.14204	1.1504	1.1447	1.13505	1.1274	1.11801				P0@20x@Animal 3@3_1_5	1.58107	1.51888	1.42606	1.33657	1.26695	1.20384	1.16464	1.12655
	Animal1	0.576687	0.409972	0.480144	0.877119	0.880342											P0@20x@Animal 3@3_1_6	1.16728	1.17351	1.16784	1.14706	1.12044	1.09294	1.06944	1.0427				P0@20x@Animal 3@3_1_6	1.62011	1.53461	1.42486	1.32868	1.25614	1.19351	1.15071	1.10771
	Animal2	0.402715	0.390836	0.54902	0.794595	0.892019											P0@20x@Animal 3@3_2_1	1.65047	1.6289	1.5941	1.549	1.49646	1.45034	1.41704	1.38175				P0@20x@Animal 3@3_2_1	1.55131	1.50621	1.4323	1.36019	1.30436	1.25092	1.21493	1.17836
	Animal3	0.431734	0.419255	0.448468	0.894958	0.882129											P0@20x@Animal 3@3_2_2	1.38911	1.38217	1.34351	1.29558	1.26519	1.23731	1.21988	1.19202				P0@20x@Animal 3@3_2_2	1.64336	1.55942	1.45316	1.35189	1.2817	1.22319	1.18785	1.15383
	Animal4	0.374074	0.353247	0.526596	0.87234	0.876543											P0@20x@Animal 3@3_2_3	1.69334	1.63722	1.56633	1.4845	1.41819	1.37025	1.34366	1.31979				P0@20x@Animal 3@3_2_3	1.67046	1.56614	1.46873	1.38086	1.3085	1.24273	1.19993	1.15919
																	P0@20x@Animal 3@3_2_4	1.3325	1.35856	1.3847	1.40402	1.40815	1.40069	1.38629	1.36155				P0@20x@Animal 3@3_2_4	1.60704	1.50937	1.41024	1.3245	1.25955	1.20226	1.16734	1.13702
	Animal1	0.497925	0.389049	0.493506	0.825726	0.906504											P0@20x@Animal 3@3_2_5	1.31928	1.31518	1.31099	1.30353	1.28828	1.27926	1.26827	1.25418				P0@20x@Animal 3@3_2_5	1.78943	1.67709	1.53943	1.41555	1.32546	1.24675	1.19503	1.14488
	Animal2	0.321739	0.400735	0.504425	0.821622	0.88587											P0@20x@Animal 3@3_2_6	1.4956	1.47228	1.4242	1.36545	1.31243	1.26051	1.22404	1.19296				P0@20x@Animal 3@3_2_6	1.67471	1.56707	1.45343	1.35156	1.27715	1.20979	1.16327	1.12255
	Animal3	0.402367	0.350993	0.450151	0.830435	0.834746											P0@20x@Animal 4@4_1_1	2.30113	1.98851	1.74727	1.55988	1.43215	1.33395	1.27948	1.23303				P0@20x@Animal 4@4_1_1	2.03625	1.84307	1.6499	1.49835	1.39646	1.31108	1.25393	1.20121
	Animal4	0.523438	0.327586	0.482759	0.800905	0.869159											P0@20x@Animal 4@4_1_2	1.85505	1.69068	1.56061	1.45593	1.35939	1.27159	1.21334	1.15286				P0@20x@Animal 4@4_1_2	1.97625	1.81588	1.63587	1.47608	1.35823	1.25761	1.19507	1.13998
																	P0@20x@Animal 4@4_1_3	2.00435	2.05192	2.04044	1.97716	1.90186	1.8096	1.73936	1.66316				P0@20x@Animal 4@4_1_3	2.21763	2.08381	1.93687	1.79349	1.67345	1.56395	1.48438	1.40471
	Animal1	0.47619	0.417647	0.395105	0.845361	0.874494											P0@20x@Animal 4@4_1_4	2.11177	2.01839	1.93745	1.85523	1.75556	1.67027	1.62074	1.59021				P0@20x@Animal 4@4_1_4	1.8792	1.7509	1.62998	1.53213	1.45196	1.38145	1.33174	1.28678
	Animal2	0.395349	0.364286	0.454545	0.774648	0.850467											P0@20x@Animal 4@4_1_5	1.2565	1.30145	1.31434	1.29985	1.27599	1.2416	1.21617	1.18518				P0@20x@Animal 4@4_1_5	1.88224	1.79305	1.69259	1.59513	1.50992	1.42574	1.36518	1.30401
	Animal3	0.457143	0.188235	0.48495	0.825581	0.845528											P0@20x@Animal 4@4_1_6	0.975648	1.03461	1.06448	1.07379	1.0682	1.05025	1.03596	1.02				P0@20x@Animal 4@4_1_6	1.52502	1.49261	1.43066	1.36547	1.30895	1.25221	1.21067	1.1691
	Animal4	0.450704	0.325926	0.412698	0.692946	0.871901											P0@20x@Animal 4@4_2_1	1.27166	1.25765	1.21568	1.15966	1.11477	1.06816	1.03359	1.00457				P0@20x@Animal 4@4_2_1	1.80771	1.71177	1.58872	1.47411	1.3833	1.30357	1.24829	1.1976
																	P0@20x@Animal 4@4_2_2	1.96762	1.92162	1.84231	1.74616	1.6584	1.55903	1.48421	1.41139				P0@20x@Animal 4@4_2_2	1.8636	1.74483	1.59988	1.47115	1.37949	1.30171	1.25318	1.20724
	Animal1	0.522523	0.375	0.447653	0.82439	0.885906											P0@20x@Animal 4@4_2_3	1.87063	1.89667	1.91785	1.91538	1.86477	1.773	1.69043	1.60499				P0@20x@Animal 4@4_2_3	1.96482	1.83711	1.69288	1.55996	1.46573	1.38786	1.32981	1.27367
	Animal2	0.373016	0.392	0.473684	0.783784	0.850242											P0@20x@Animal 4@4_2_4	1.79328	1.7977	1.77473	1.74418	1.70578	1.66626	1.62885	1.58395				P0@20x@Animal 4@4_2_4	2.26299	2.07057	1.87607	1.71363	1.58966	1.48104	1.40507	1.33414
	Animal3	0.453704	0.369637	0.341216	0.798165	0.837838											P0@20x@Animal 4@4_2_5	2.06098	1.93651	1.79515	1.67648	1.58849	1.51062	1.44995	1.39227				P0@20x@Animal 4@4_2_5	2.03769	1.89665	1.72921	1.5771	1.46706	1.37001	1.30401	1.23722
	Animal4	0.495413	0.287462	0.536977	0.753425	0.875839											P0@20x@Animal 4@4_2_6	1.93516	1.80945	1.65786	1.51707	1.41931	1.33874	1.28501	1.22698				P0@20x@Animal 4@4_2_6	1.74621	1.64817	1.51524	1.39019	1.29853	1.2228	1.17455	1.1276
																	P5@20x@Animal 1@1_1_1	0.888271	0.910297	0.931886	0.950032	0.963557	0.967287	0.96624	0.960985				P5@20x@Animal 1@1_1_1	1.31387	1.2575	1.20047	1.15594	1.12451	1.09902	1.08052	1.06171
	Animal1	0.497585	0.39528	0.478814	0.840637	0.939252											P5@20x@Animal 1@1_1_2	0.936311	0.938764	0.935121	0.932809	0.935169	0.948035	0.964052	0.988699				P5@20x@Animal 1@1_1_2	1.21393	1.15325	1.1	1.06379	1.04477	1.03394	1.02881	1.02439
	Animal2	0.443925	0.410359	0.52907	0.755319	0.904255											P5@20x@Animal 1@1_1_3	0.955642	0.966393	0.971117	0.972697	0.981075	0.99083	0.998872	1.00415				P5@20x@Animal 1@1_1_3	1.39434	1.31581	1.2401	1.17705	1.13478	1.10205	1.08127	1.06147
	Animal3	0.409938	0.433846	0.434389	0.883178	0.912281											P5@20x@Animal 1@1_1_4	0.92178	0.939881	0.951908	0.965044	0.977264	0.985292	0.990785	0.989751				P5@20x@Animal 1@1_1_4	1.23768	1.19203	1.14958	1.12052	1.10521	1.09415	1.08499	1.07408
	Animal4	0.460993	0.42515	0.502762	0.868644	0.922018											P5@20x@Animal 1@1_1_5	0.820926	0.826791	0.842405	0.861475	0.878715	0.896029	0.91388	0.93082				P5@20x@Animal 1@1_1_5	1.30909	1.24227	1.17682	1.1239	1.09021	1.06759	1.05605	1.04786
																	P5@20x@Animal 1@1_1_6	0.703593	0.717038	0.738688	0.771642	0.804205	0.836587	0.862187	0.892179				P5@20x@Animal 1@1_1_6	1.34051	1.26461	1.19124	1.13703	1.10317	1.07829	1.06329	1.04988
	Animal1	0.353896	0.425656	0.544586	0.864662	0.832669											P5@20x@Animal 1@1_2_1	0.797379	0.831031	0.861424	0.894652	0.917284	0.933531	0.941079	0.951317				P5@20x@Animal 1@1_2_1	1.32707	1.27664	1.21013	1.15635	1.11984	1.09244	1.0787	1.06621
	Animal2	0.414062	0.414286	0.53719	0.892157	0.944186											P5@20x@Animal 1@1_2_2	0.847411	0.874741	0.909676	0.943135	0.964121	0.978633	0.990612	1.00315				P5@20x@Animal 1@1_2_2	1.44847	1.36442	1.2835	1.21815	1.17322	1.13626	1.11229	1.09268
	Animal3	0.469136	0.354762	0.486891	0.8375	0.895161											P5@20x@Animal 1@1_2_3	0.829305	0.858869	0.882839	0.902094	0.918186	0.937634	0.954408	0.972024				P5@20x@Animal 1@1_2_3	1.22069	1.1673	1.1164	1.0791	1.05435	1.03745	1.02823	1.02317
	Animal4	0.460177			0.869369	0.892											P5@20x@Animal 1@1_2_4	0.8818	0.914478	0.938348	0.9508	0.959655	0.966836	0.968994	0.970741				P5@20x@Animal 1@1_2_4	1.45036	1.35916	1.28132	1.22157	1.17851	1.14159	1.11614	1.09278
																	P5@20x@Animal 1@1_2_5	1.01635	1.022	1.01869	1.00654	0.996763	0.987965	0.984996	0.980951				P5@20x@Animal 1@1_2_5	1.2665	1.21041	1.15914	1.12169	1.09526	1.07311	1.05966	1.05005
																	P5@20x@Animal 1@1_2_6	1.00033	1.00034	1.00953	1.02061	1.02931	1.03432	1.03749	1.04385				P5@20x@Animal 1@1_2_6	1.32191	1.26071	1.19879	1.15309	1.12465	1.10098	1.08683	1.07274
																	P5@20x@Animal 2@2_1_1	0.859759	0.883191	0.897482	0.910478	0.924404	0.942981	0.95865	0.980738				P5@20x@Animal 2@2_1_1	1.15833	1.13499	1.09862	1.0732	1.06324	1.05721	1.05566	1.05527
																	P5@20x@Animal 2@2_1_2	0.689994	0.723122	0.759205	0.793846	0.832202	0.877403	0.913987	0.945286				P5@20x@Animal 2@2_1_2	1.35516	1.29717	1.23102	1.17645	1.13955	1.11282	1.09766	1.08438
																	P5@20x@Animal 2@2_1_3	0.906333	0.886275	0.867644	0.863318	0.868653	0.890354	0.911038	0.934479				P5@20x@Animal 2@2_1_3	1.27229	1.20289	1.13554	1.08687	1.05943	1.03932	1.02756	1.0208
																	P5@20x@Animal 2@2_1_4	1.16912	1.15415	1.14214	1.13146	1.12169	1.10812	1.09652	1.08653				P5@20x@Animal 2@2_1_4	1.27948	1.24169	1.19737	1.15701	1.1288	1.10721	1.09689	1.08843
																	P5@20x@Animal 2@2_1_5	0.931581	0.93184	0.928746	0.926	0.930061	0.942125	0.954369	0.967919				P5@20x@Animal 2@2_1_5	1.26851	1.22039	1.16662	1.123	1.09164	1.06763	1.05202	1.03639
																	P5@20x@Animal 2@2_1_6	0.670291	0.716081	0.762348	0.807706	0.844687	0.882895	0.907561	0.931883				P5@20x@Animal 2@2_1_6	1.23156	1.19975	1.15459	1.11653	1.08712	1.06309	1.04807	1.03775
																	P5@20x@Animal 2@2_2_1	0.950559	0.95672	0.960703	0.959745	0.960898	0.965736	0.970643	0.974786				P5@20x@Animal 2@2_2_1	1.39937	1.3346	1.25963	1.19919	1.15823	1.12664	1.10551	1.08372
																	P5@20x@Animal 2@2_2_2	0.829367	0.866176	0.898129	0.927415	0.948445	0.965324	0.97914	0.989918				P5@20x@Animal 2@2_2_2	1.33546	1.27236	1.21219	1.16066	1.12556	1.09881	1.08413	1.06972
																	P5@20x@Animal 2@2_2_3	0.876245	0.891628	0.905493	0.914334	0.92601	0.937962	0.945514	0.952683				P5@20x@Animal 2@2_2_3	1.45331	1.38369	1.31341	1.25211	1.20864	1.17323	1.14725	1.12306
																	P5@20x@Animal 2@2_2_4	0.968739	0.959746	0.941821	0.924004	0.908757	0.894568	0.888541	0.888				P5@20x@Animal 2@2_2_4	1.32271	1.26069	1.19968	1.14912	1.11295	1.08341	1.06374	1.04866
																	P5@20x@Animal 2@2_2_5	1.25963	1.24754	1.22065	1.18881	1.16093	1.13101	1.11286	1.09625				P5@20x@Animal 2@2_2_5	1.58228	1.50377	1.41513	1.33684	1.27778	1.22468	1.18948	1.15427
																	P5@20x@Animal 2@2_2_6	0.888167	0.896857	0.91394	0.93325	0.94781	0.95946	0.969815	0.979695				P5@20x@Animal 2@2_2_6	1.26375	1.23509	1.1914	1.15335	1.12664	1.10565	1.09046	1.07459
																	P5@20x@Animal 3@3_1_1	1.40214	1.35543	1.29334	1.24104	1.20503	1.1808	1.16453	1.15243				P5@20x@Animal 3@3_1_1	1.6095	1.5458	1.45598	1.36894	1.30044	1.24412	1.20496	1.16726
																	P5@20x@Animal 3@3_1_2	0.920974	0.908844	0.902088	0.902994	0.90965	0.918014	0.922599	0.92854				P5@20x@Animal 3@3_1_2	1.45918	1.38219	1.29818	1.22628	1.17658	1.13677	1.11063	1.08469
																	P5@20x@Animal 3@3_1_3	0.86805	0.896533	0.918637	0.944428	0.968413	0.983342	0.996136	1.00688				P5@20x@Animal 3@3_1_3	1.31562	1.26803	1.21757	1.17625	1.15086	1.13094	1.11616	1.10322
																	P5@20x@Animal 3@3_1_4	0.952556	0.929369	0.914928	0.913858	0.923833	0.939264	0.957351	0.981487				P5@20x@Animal 3@3_1_4	1.1905	1.15581	1.11832	1.09172	1.07925	1.06991	1.06398	1.05773
																	P5@20x@Animal 3@3_1_5	0.895808	0.896991	0.901377	0.904707	0.913725	0.928849	0.940951	0.949442				P5@20x@Animal 3@3_1_5	1.39011	1.31911	1.24866	1.19159	1.15299	1.12165	1.10348	1.08271
																	P5@20x@Animal 3@3_1_6	1.21847	1.2052	1.19785	1.20326	1.20054	1.18715	1.16781	1.14029				P5@20x@Animal 3@3_1_6	1.48724	1.44033	1.37181	1.30867	1.26031	1.21885	1.18833	1.15667
																	P5@20x@Animal 3@3_2_1	0.921258	0.936439	0.950305	0.964016	0.979847	0.991949	1.00564	1.02122				P5@20x@Animal 3@3_2_1	1.29033	1.24415	1.19119	1.14633	1.11603	1.09083	1.07758	1.06546
																	P5@20x@Animal 3@3_2_2	0.915281	0.919327	0.916123	0.906873	0.898109	0.889378	0.886526	0.891684				P5@20x@Animal 3@3_2_2	1.2159	1.16657	1.11386	1.07139	1.043	1.02179	1.00916	1.00205
																	P5@20x@Animal 3@3_2_4	0.957466	0.982732	0.994613	1.00225	1.00282	1.0045	0.999702	0.995926				P5@20x@Animal 3@3_2_4	1.30985	1.27137	1.22484	1.18157	1.15403	1.13232	1.11313	1.09326
																	P5@20x@Animal 3@3_2_5	1.30674	1.24418	1.18141	1.12584	1.082	1.04548	1.02907	1.01596				P5@20x@Animal 3@3_2_5	1.63754	1.54715	1.44269	1.34052	1.26603	1.2051	1.16649	1.12687
																	P5@20x@Animal 3@3_2_6	1.0896	1.08005	1.06723	1.05385	1.04443	1.03759	1.03204	1.027				P5@20x@Animal 3@3_2_6	1.3913	1.35513	1.29753	1.23901	1.19618	1.15697	1.12888	1.1038
																	P5@20x@Animal 4@4_1_1	1.00591	0.990694	0.971178	0.95399	0.945611	0.944994	0.945944	0.949403				P5@20x@Animal 4@4_1_1	1.38877	1.32034	1.24758	1.1828	1.1346	1.09643	1.07035	1.04705
																	P5@20x@Animal 4@4_1_2	0.790923	0.805885	0.820479	0.83636	0.851569	0.865904	0.876034	0.895049				P5@20x@Animal 4@4_1_2	1.27676	1.21123	1.14416	1.0906	1.05589	1.03157	1.01987	1.01298
																	P5@20x@Animal 4@4_1_3	0.864784	0.838744	0.824687	0.820844	0.819193	0.822069	0.825421	0.833196				P5@20x@Animal 4@4_1_3	1.35868	1.26964	1.1936	1.13571	1.0939	1.05854	1.03539	1.01882
																	P5@20x@Animal 4@4_1_4	0.72308	0.75256	0.778299	0.793764	0.809843	0.82527	0.837183	0.848594				P5@20x@Animal 4@4_1_4	1.28141	1.22925	1.17221	1.12479	1.09218	1.06744	1.05166	1.03809
																	P5@20x@Animal 4@4_1_5	0.895045	0.912273	0.921344	0.925993	0.929785	0.93121	0.929081	0.930599				P5@20x@Animal 4@4_1_5	1.30503	1.24131	1.181	1.13461	1.10437	1.07898	1.06017	1.04536
																	P5@20x@Animal 4@4_1_6	1.0865	1.06843	1.05958	1.05107	1.04191	1.03409	1.02885	1.02063				P5@20x@Animal 4@4_1_6	1.45451	1.38725	1.31482	1.25	1.20279	1.1623	1.13858	1.11569
																	P5@20x@Animal 4@4_2_1	1.02937	1.03889	1.04414	1.04446	1.04072	1.0358	1.03161	1.02666				P5@20x@Animal 4@4_2_1	1.3143	1.27488	1.21899	1.16919	1.13022	1.09736	1.07807	1.05978
																	P5@20x@Animal 4@4_2_2	0.780959	0.787018	0.802329	0.823005	0.843576	0.867863	0.887021	0.905498				P5@20x@Animal 4@4_2_2	1.35384	1.2831	1.21177	1.15839	1.12618	1.10121	1.08622	1.07462
																	P5@20x@Animal 4@4_2_3	1.05491	1.01507	0.986631	0.971111	0.968346	0.969573	0.970256	0.966939				P5@20x@Animal 4@4_2_3	1.57511	1.46914	1.36262	1.27611	1.21922	1.17327	1.14656	1.1244
																	P5@20x@Animal 4@4_2_4	1.16369	1.1197	1.08779	1.06026	1.04252	1.03375	1.02939	1.02823				P5@20x@Animal 4@4_2_4	1.36401	1.2877	1.21527	1.15858	1.11542	1.08151	1.06173	1.04658
																	P5@20x@Animal 4@4_2_5	1.014	1.04165	1.0521	1.04896	1.04558	1.04348	1.04398	1.04702				P5@20x@Animal 4@4_2_5	1.40295	1.34218	1.27649	1.2177	1.17484	1.13881	1.11891	1.10085
																	P5@20x@Animal 4@4_2_6	1.09436	1.0723	1.04908	1.02821	1.01374	1.00047	0.995856	0.996185				P5@20x@Animal 4@4_2_6	1.28289	1.22918	1.17342	1.1284	1.10003	1.07514	1.06214	1.05348
																	P7@20x@Animal 1@1_1_1	1.08434	1.08773	1.08281	1.07394	1.06266	1.05424	1.05094	1.04722				P7@20x@Animal 1@1_1_1	1.5176	1.43154	1.34025	1.26919	1.22056	1.18854	1.1685	1.14798
																	P7@20x@Animal 1@1_1_2	0.927035	0.920197	0.930218	0.947403	0.970416	0.99618	1.01534	1.03377				P7@20x@Animal 1@1_1_2	1.53012	1.44462	1.35115	1.27869	1.22815	1.1858	1.15678	1.12764
																	P7@20x@Animal 1@1_1_3	0.726348	0.742284	0.763864	0.782436	0.810238	0.842337	0.877364	0.918594				P7@20x@Animal 1@1_1_3	1.47946	1.39319	1.30734	1.23818	1.19432	1.16591	1.14944	1.13588
																	P7@20x@Animal 1@1_1_4	0.772668	0.767972	0.767901	0.775233	0.781242	0.787941	0.79421	0.811646				P7@20x@Animal 1@1_1_4	1.54736	1.4473	1.3471	1.26302	1.20302	1.15872	1.13366	1.112
																	P7@20x@Animal 1@1_1_5	0.814607	0.821163	0.822351	0.818927	0.814613	0.814994	0.818257	0.832402				P7@20x@Animal 1@1_1_5	1.47628	1.38691	1.29085	1.21122	1.157	1.11523	1.08937	1.06858
																	P7@20x@Animal 1@1_1_6	0.954436	0.953703	0.957703	0.963555	0.973513	0.99352	1.00856	1.02985				P7@20x@Animal 1@1_1_6	1.36974	1.30327	1.23061	1.17379	1.13792	1.11302	1.09881	1.0846
																	P7@20x@Animal 1@1_2_1	0.971135	0.98142	0.988779	0.99344	0.994659	0.997537	0.998796	1.0061				P7@20x@Animal 1@1_2_1	1.47804	1.39514	1.30422	1.23366	1.18777	1.15378	1.13227	1.11282
																	P7@20x@Animal 1@1_2_2	0.724204	0.760131	0.803431	0.846159	0.877779	0.908057	0.928249	0.94874				P7@20x@Animal 1@1_2_2	1.49577	1.39352	1.29708	1.22828	1.18703	1.15274	1.13035	1.10818
																	P7@20x@Animal 1@1_2_3	0.949091	0.951197	0.962574	0.972664	0.979398	0.987968	0.994408	0.996695				P7@20x@Animal 1@1_2_3	1.4071	1.32162	1.23924	1.17744	1.13874	1.11192	1.09631	1.08266
																	P7@20x@Animal 1@1_2_4	0.931485	0.940489	0.948535	0.957048	0.965574	0.9765	0.984095	0.991794				P7@20x@Animal 1@1_2_4	1.46491	1.37915	1.29072	1.21964	1.17051	1.13411	1.10933	1.08557
																	P7@20x@Animal 1@1_2_5	0.841737	0.855906	0.860908	0.861341	0.864331	0.867237	0.871604	0.879821				P7@20x@Animal 1@1_2_5	1.73882	1.60425	1.46395	1.35311	1.27772	1.21904	1.17741	1.13708
																	P7@20x@Animal 1@1_2_6	0.869789	0.871581	0.866633	0.866596	0.875441	0.88885	0.899825	0.910573				P7@20x@Animal 1@1_2_6	1.39544	1.33458	1.26317	1.20622	1.16692	1.13588	1.11595	1.09603
																	P7@20x@Animal 2@2_1_1	1.15219	1.12882	1.11666	1.11581	1.11986	1.12732	1.13275	1.13358				P7@20x@Animal 2@2_1_1	1.52257	1.44496	1.36205	1.28821	1.23673	1.19774	1.17522	1.1516
																	P7@20x@Animal 2@2_1_2	1.01691	0.994994	0.976774	0.964508	0.957941	0.956046	0.956351	0.958263				P7@20x@Animal 2@2_1_2	1.53347	1.4307	1.32858	1.24814	1.19512	1.15299	1.12628	1.10245
																	P7@20x@Animal 2@2_1_3	1.07015	1.10275	1.11924	1.13249	1.13585	1.14139	1.14002	1.13443				P7@20x@Animal 2@2_1_3	1.60658	1.51158	1.41687	1.33833	1.28516	1.23992	1.20665	1.17587
																	P7@20x@Animal 2@2_1_4	0.824668	0.85295	0.879263	0.899047	0.914888	0.923202	0.925004	0.926768				P7@20x@Animal 2@2_1_4	1.46337	1.38897	1.30344	1.23138	1.18165	1.1411	1.11384	1.09052
																	P7@20x@Animal 2@2_1_5	1.07738	1.05951	1.03782	1.01608	1.0039	1.00115	0.999876	1.00215				P7@20x@Animal 2@2_1_5	1.68234	1.57385	1.45845	1.36291	1.29609	1.24189	1.20856	1.17789
																	P7@20x@Animal 2@2_1_6	1.04302	1.02776	1.00963	0.990096	0.97463	0.968457	0.963513	0.963992				P7@20x@Animal 2@2_1_6	1.46939	1.38428	1.29532	1.22705	1.17979	1.13995	1.11407	1.08918
																	P7@20x@Animal 2@2_2_1	0.98522	0.971728	0.957885	0.952204	0.957074	0.96911	0.980473	0.992001				P7@20x@Animal 2@2_2_1	1.48395	1.40483	1.31336	1.23767	1.18505	1.14683	1.12246	1.10435
																	P7@20x@Animal 2@2_2_2	1.03653	1.06039	1.07686	1.08514	1.08707	1.08575	1.07998	1.06822				P7@20x@Animal 2@2_2_2	1.64946	1.53169	1.41353	1.31998	1.25638	1.20969	1.18104	1.15465
																	P7@20x@Animal 2@2_2_3	0.862973	0.852459	0.854153	0.864171	0.875252	0.886701	0.900377	0.914764				P7@20x@Animal 2@2_2_3	1.57852	1.46859	1.35557	1.26566	1.20504	1.15859	1.13028	1.10684
																	P7@20x@Animal 2@2_2_4	0.875667	0.855143	0.84054	0.832085	0.833807	0.838171	0.843989	0.845566				P7@20x@Animal 2@2_2_4	1.66042	1.52532	1.39237	1.29248	1.23034	1.18572	1.15496	1.12595
																	P7@20x@Animal 2@2_2_5	0.761801	0.792919	0.82439	0.852278	0.880142	0.907301	0.926102	0.954043				P7@20x@Animal 2@2_2_5	1.7065	1.58841	1.46157	1.36083	1.29263	1.23679	1.2049	1.17845
																	P7@20x@Animal 2@2_2_6	1.00911	1.02506	1.04448	1.0582	1.06331	1.06134	1.06454	1.07439				P7@20x@Animal 2@2_2_6	1.5492	1.44583	1.34384	1.26511	1.21448	1.17604	1.15182	1.13116
																	P7@20x@Animal 3@3_1_1	1.0446	1.01496	0.990504	0.970993	0.956379	0.942055	0.934702	0.931503				P7@20x@Animal 3@3_1_1	1.46289	1.38945	1.30567	1.23305	1.18041	1.13733	1.10967	1.08588
																	P7@20x@Animal 3@3_1_2	0.789754	0.804338	0.819282	0.836146	0.850556	0.862989	0.875162	0.884098				P7@20x@Animal 3@3_1_2	1.46128	1.36787	1.27515	1.19934	1.14845	1.10959	1.08551	1.0658
																	P7@20x@Animal 3@3_1_3	0.915904	0.925983	0.932029	0.93795	0.935806	0.928219	0.921851	0.918895				P7@20x@Animal 3@3_1_3	1.52574	1.43748	1.34244	1.26662	1.21029	1.16093	1.12685	1.09709
																	P7@20x@Animal 3@3_1_4	0.909283	0.907935	0.911536	0.909571	0.903335	0.897737	0.896015	0.889609				P7@20x@Animal 3@3_1_4	1.40979	1.31606	1.23137	1.16319	1.11332	1.07423	1.05143	1.03232
																	P7@20x@Animal 3@3_1_5	1.16798	1.17487	1.16462	1.15283	1.14251	1.12677	1.10671	1.07957				P7@20x@Animal 3@3_1_5	1.73224	1.61822	1.49829	1.39925	1.33087	1.27463	1.23783	1.20039
																	P7@20x@Animal 3@3_1_6	0.964959	0.94899	0.927775	0.910516	0.906658	0.907958	0.914144	0.92369				P7@20x@Animal 3@3_1_6	1.41593	1.3656	1.284	1.21277	1.16621	1.12934	1.10745	1.08964
																	P7@20x@Animal 3@3_2_1	0.921567	0.934554	0.939382	0.943934	0.940926	0.936313	0.932886	0.930945				P7@20x@Animal 3@3_2_1	1.26613	1.21145	1.15505	1.11251	1.08403	1.06272	1.05072	1.04132
																	P7@20x@Animal 3@3_2_2	0.936734	0.918927	0.905286	0.896772	0.895023	0.900975	0.912172	0.926487				P7@20x@Animal 3@3_2_2	1.34419	1.2635	1.18968	1.13223	1.09509	1.06771	1.05266	1.04141
																	P7@20x@Animal 3@3_2_3	0.869364	0.900615	0.921615	0.940311	0.953155	0.967705	0.979977	0.989074				P7@20x@Animal 3@3_2_3	1.34186	1.28174	1.21516	1.168	1.13546	1.11053	1.09587	1.07991
																	P7@20x@Animal 3@3_2_4	0.868438	0.850963	0.848473	0.858542	0.873409	0.886656	0.895886	0.904924				P7@20x@Animal 3@3_2_4	1.38203	1.28229	1.19067	1.12188	1.07678	1.04313	1.02203	1.00596
																	P7@20x@Animal 3@3_2_5	1.02173	0.98991	0.969029	0.964009	0.969934	0.982871	0.998828	1.02084				P7@20x@Animal 3@3_2_5	1.60544	1.51752	1.41731	1.32956	1.26565	1.21346	1.17944	1.15055
																	P7@20x@Animal 3@3_2_6	1.10527	1.11015	1.09962	1.08644	1.07781	1.06915	1.05924	1.04456				P7@20x@Animal 3@3_2_6	1.63692	1.5405	1.43605	1.34718	1.28725	1.23999	1.20744	1.1732
																	P7@20x@Animal 5@5_1_1	0.85253	0.873789	0.891069	0.90602	0.920222	0.933583	0.944199	0.956957				P7@20x@Animal 5@5_1_1	1.53891	1.46883	1.37618	1.29399	1.2379	1.19419	1.16698	1.14113
																	P7@20x@Animal 5@5_1_2	0.947496	0.960608	0.967012	0.971011	0.97464	0.985466	0.999195	1.01627				P7@20x@Animal 5@5_1_2	1.55599	1.48979	1.40001	1.31713	1.25575	1.20668	1.17731	1.14903
																	P7@20x@Animal 5@5_1_3	0.931592	0.93476	0.943961	0.957825	0.964213	0.968787	0.970151	0.977621				P7@20x@Animal 5@5_1_3	1.25786	1.20642	1.15788	1.11916	1.09268	1.07205	1.06066	1.05
																	P7@20x@Animal 5@5_1_4	0.703109	0.701383	0.706372	0.723431	0.747403	0.775832	0.795674	0.822463				P7@20x@Animal 5@5_1_4	1.27776	1.21181	1.14633	1.09917	1.06826	1.04505	1.03222	1.02157
																	P7@20x@Animal 5@5_1_5	1.0556	1.03616	1.01942	1.00025	0.985495	0.973072	0.967025	0.957971				P7@20x@Animal 5@5_1_5	1.51063	1.4417	1.35245	1.26827	1.21045	1.16223	1.13169	1.10388
																	P7@20x@Animal 5@5_1_6	1.00507	1.01127	1.01311	1.01515	1.02086	1.02719	1.03509	1.03676				P7@20x@Animal 5@5_1_6	1.56533	1.49438	1.40026	1.31815	1.2588	1.21237	1.18423	1.15527
																	P7@20x@Animal 5@5_2_1	0.996323	0.996718	0.99642	0.997853	1.00034	1.00053	0.995999	0.990522				P7@20x@Animal 5@5_2_1	1.47055	1.40323	1.31596	1.24079	1.18918	1.14806	1.12171	1.09744
																	P7@20x@Animal 5@5_2_2	0.804066	0.817041	0.830504	0.844672	0.855757	0.870086	0.883002	0.896299				P7@20x@Animal 5@5_2_2	1.36992	1.31825	1.24536	1.17711	1.1353	1.10359	1.08545	1.06897
																	P7@20x@Animal 5@5_2_4	0.72172	0.750566	0.78573	0.815686	0.844398	0.873415	0.894967	0.909111				P7@20x@Animal 5@5_2_4	1.28087	1.22771	1.17089	1.12485	1.09707	1.07708	1.06653	1.05869
																	P7@20x@Animal 5@5_2_5	0.90762	0.921027	0.938408	0.956652	0.969369	0.977722	0.980793	0.982956				P7@20x@Animal 5@5_2_5	1.44934	1.38998	1.3118	1.24145	1.19245	1.15413	1.13132	1.11034
																	P7@20x@Animal 5@5_2_6	0.960252	0.969208	0.971801	0.971831	0.974248	0.979556	0.984754	0.99082				P7@20x@Animal 5@5_2_6	1.55211	1.46994	1.37118	1.28829	1.23239	1.18872	1.16051	1.13483
																	P14@20x@Animal 1@1_1_1	0.861713	0.880239	0.899657	0.915705	0.929626	0.945707	0.958051	0.968553				P14@20x@Animal 1@1_1_1	1.4926	1.42119	1.3332	1.25747	1.20276	1.1561	1.12584	1.09763
																	P14@20x@Animal 1@1_1_2	1.06348	1.07026	1.06498	1.05251	1.04238	1.03359	1.02644	1.02104				P14@20x@Animal 1@1_1_2	1.60438	1.50912	1.40607	1.3195	1.25545	1.20023	1.16169	1.12509
																	P14@20x@Animal 1@1_1_3	0.842586	0.857667	0.875426	0.895425	0.917244	0.936752	0.947866	0.958945				P14@20x@Animal 1@1_1_3	1.62516	1.54106	1.43999	1.34846	1.28077	1.22459	1.1883	1.1531
																	P14@20x@Animal 1@1_1_4	1.05937	1.04839	1.04243	1.04161	1.04196	1.04149	1.03932	1.03611				P14@20x@Animal 1@1_1_4	1.60407	1.51757	1.41511	1.32922	1.26634	1.21297	1.17519	1.14093
																	P14@20x@Animal 1@1_1_5	0.848273	0.866872	0.890701	0.921389	0.951256	0.981407	1.0042	1.02616				P14@20x@Animal 1@1_1_5	1.40241	1.33505	1.26289	1.2078	1.16922	1.13863	1.11832	1.09883
																	P14@20x@Animal 1@1_1_6	0.918737	0.917619	0.917728	0.924785	0.930442	0.93747	0.94385	0.954048				P14@20x@Animal 1@1_1_6	1.41683	1.36464	1.28491	1.21334	1.16315	1.12199	1.0963	1.0737
																	P14@20x@Animal 1@1_2_1	0.928725	0.916263	0.912186	0.914564	0.920789	0.931163	0.943343	0.961697				P14@20x@Animal 1@1_2_1	1.49856	1.42886	1.34114	1.26448	1.20828	1.15956	1.12978	1.10217
																	P14@20x@Animal 1@1_2_2	1.04044	1.03702	1.02297	1.01278	1.00557	0.999559	0.996315	0.995641				P14@20x@Animal 1@1_2_2	1.50707	1.43229	1.34067	1.26177	1.20914	1.16639	1.13703	1.1088
																	P14@20x@Animal 1@1_2_3	1.18485	1.16015	1.13531	1.11782	1.10853	1.10651	1.10681	1.10752				P14@20x@Animal 1@1_2_3	1.68628	1.59117	1.48426	1.39022	1.32038	1.26191	1.22024	1.18272
																	P14@20x@Animal 1@1_2_4	0.934946	0.932208	0.935027	0.943315	0.955269	0.965586	0.97515	0.983292				P14@20x@Animal 1@1_2_4	1.55734	1.48331	1.39553	1.31731	1.25784	1.20463	1.16946	1.13763
																	P14@20x@Animal 1@1_2_5	0.897616	0.908433	0.916036	0.929971	0.948077	0.967419	0.980176	0.994918				P14@20x@Animal 1@1_2_5	1.62075	1.53567	1.43339	1.33977	1.27387	1.22033	1.18541	1.15299
																	P14@20x@Animal 1@1_2_6	1.02276	1.01083	0.99721	0.988372	0.983904	0.98297	0.983375	0.985374				P14@20x@Animal 1@1_2_6	1.55156	1.4736	1.37784	1.29484	1.23765	1.19122	1.15997	1.13057
																	P14@20x@Animal 2@2_1_1	0.890089	0.880754	0.880443	0.889728	0.900975	0.914547	0.926029	0.937941				P14@20x@Animal 2@2_1_1	1.59434	1.49525	1.39449	1.30629	1.24135	1.18698	1.1509	1.11649
																	P14@20x@Animal 2@2_1_2	0.907287	0.8974	0.888863	0.87526	0.858432	0.847807	0.845019	0.854141				P14@20x@Animal 2@2_1_2	1.61626	1.4917	1.37294	1.27566	1.21043	1.15497	1.11831	1.08593
																	P14@20x@Animal 2@2_1_3	1.16435	1.09969	1.04382	0.999177	0.970279	0.95733	0.954956	0.954381				P14@20x@Animal 2@2_1_3	2.04718	1.89464	1.72914	1.57884	1.46945	1.37985	1.3176	1.25836
																	P14@20x@Animal 2@2_1_4	1.23387	1.1745	1.11769	1.07291	1.04245	1.01365	0.992802	0.977968				P14@20x@Animal 2@2_1_4	1.81373	1.6862	1.54881	1.43344	1.35028	1.2783	1.22829	1.18251
																	P14@20x@Animal 2@2_1_5	0.839722	0.861126	0.872281	0.884125	0.898005	0.912348	0.923154	0.932028				P14@20x@Animal 2@2_1_5	1.54021	1.46617	1.37484	1.2944	1.23622	1.18858	1.15538	1.12392
																	P14@20x@Animal 2@2_1_6	1.05631	0.996688	0.954901	0.936926	0.936791	0.946728	0.964864	0.990215				P14@20x@Animal 2@2_1_6	1.68723	1.60479	1.50429	1.40677	1.33346	1.27306	1.23297	1.19329
																	P14@20x@Animal 2@2_2_1	1.12132	1.09665	1.07793	1.06106	1.04856	1.03318	1.02314	1.01224				P14@20x@Animal 2@2_2_1	1.6207	1.55206	1.46539	1.38297	1.31848	1.26043	1.22114	1.18209
																	P14@20x@Animal 2@2_2_2	0.969403	0.963835	0.966761	0.979844	0.988155	0.991679	0.991936	0.99542				P14@20x@Animal 2@2_2_2	1.60976	1.52277	1.42904	1.34722	1.28603	1.23034	1.19125	1.15356
																	P14@20x@Animal 2@2_2_3	1.09712	1.09659	1.08757	1.07862	1.068	1.05662	1.04601	1.03596				P14@20x@Animal 2@2_2_3	1.56755	1.47363	1.38218	1.30731	1.25242	1.2047	1.17159	1.13878
																	P14@20x@Animal 2@2_2_4	1.12459	1.10923	1.0987	1.09173	1.0814	1.07368	1.07232	1.06345				P14@20x@Animal 2@2_2_4	1.80469	1.67883	1.54627	1.4359	1.35754	1.29036	1.24351	1.19615
																	P14@20x@Animal 2@2_2_5	0.81502	0.844863	0.872298	0.893715	0.913941	0.932055	0.942254	0.947838				P14@20x@Animal 2@2_2_5	1.52322	1.44278	1.35373	1.2749	1.21883	1.1739	1.14454	1.11629
																	P14@20x@Animal 2@2_2_6	1.07407	1.07752	1.07348	1.06637	1.05896	1.05564	1.05082	1.04438				P14@20x@Animal 2@2_2_6	1.52173	1.44288	1.35724	1.28498	1.23112	1.18386	1.15098	1.11822
																	P14@20x@Animal 3@3_1_1	1.04412	1.0239	1.00071	0.987881	0.986289	0.99461	1.00458	1.01555				P14@20x@Animal 3@3_1_1	1.71336	1.6122	1.49257	1.38544	1.30933	1.24688	1.20503	1.1659
																	P14@20x@Animal 3@3_1_2	0.935973	0.897138	0.874314	0.87193	0.886802	0.904889	0.923987	0.946499				P14@20x@Animal 3@3_1_2	1.74196	1.62679	1.50138	1.39654	1.32149	1.25776	1.21374	1.17157
																	P14@20x@Animal 3@3_1_3	0.937262	0.918925	0.91552	0.920538	0.928759	0.939413	0.941976	0.938129				P14@20x@Animal 3@3_1_3	1.66884	1.55662	1.4384	1.3404	1.27394	1.21626	1.17723	1.13855
																	P14@20x@Animal 3@3_1_4	0.847003	0.855235	0.862873	0.881496	0.905455	0.931927	0.951242	0.966274				P14@20x@Animal 3@3_1_4	1.58942	1.50353	1.40547	1.31829	1.25436	1.20012	1.16568	1.13368
																	P14@20x@Animal 3@3_1_5	1.09552	1.05364	1.01907	0.998991	0.985214	0.971913	0.961772	0.953154				P14@20x@Animal 3@3_1_5	1.79579	1.64531	1.49475	1.37498	1.28988	1.21934	1.17341	1.1311
																	P14@20x@Animal 3@3_1_6	1.05734	1.04506	1.02425	1.00478	0.995819	0.99085	0.987974	0.98783				P14@20x@Animal 3@3_1_6	1.62773	1.5541	1.45058	1.35445	1.28282	1.22096	1.17969	1.14117
																	P14@20x@Animal 3@3_2_1	1.10238	1.09666	1.09291	1.09127	1.09283	1.09063	1.08817	1.07919				P14@20x@Animal 3@3_2_1	1.60175	1.51647	1.4032	1.30625	1.23977	1.18629	1.15141	1.11909
																	P14@20x@Animal 3@3_2_2	1.15289	1.13687	1.12264	1.11178	1.10718	1.1062	1.10551	1.09785				P14@20x@Animal 3@3_2_2	1.83942	1.6896	1.53615	1.41403	1.33023	1.26276	1.21745	1.17409
																	P14@20x@Animal 3@3_2_3	0.901927	0.926035	0.942332	0.956175	0.961579	0.962449	0.961612	0.957898				P14@20x@Animal 3@3_2_3	1.52799	1.44342	1.34569	1.26422	1.20629	1.15928	1.12883	1.09984
																	P14@20x@Animal 3@3_2_4	1.2108	1.15714	1.10905	1.07422	1.05339	1.03594	1.01943	1.00617				P14@20x@Animal 3@3_2_4	1.58838	1.49073	1.38649	1.29905	1.23419	1.17946	1.14389	1.11079
																	P14@20x@Animal 3@3_2_5	1.08511	1.06795	1.05159	1.0454	1.05018	1.05341	1.05296	1.05128				P14@20x@Animal 3@3_2_5	1.61227	1.51905	1.41097	1.31776	1.25229	1.19782	1.16147	1.12798
																	P14@20x@Animal 3@3_2_6	1.09721	1.09929	1.08625	1.065	1.04755	1.02758	1.01325	0.996042				P14@20x@Animal 3@3_2_6	1.51968	1.46164	1.38118	1.3007	1.2391	1.188	1.15517	1.12275
																	P14@20x@Animal 4@4_1_1	0.976146	0.964764	0.949662	0.946763	0.951121	0.956873	0.961101	0.966532				P14@20x@Animal 4@4_1_1	1.73952	1.62234	1.48525	1.37366	1.29535	1.22979	1.18796	1.15067
																	P14@20x@Animal 4@4_1_2	1.07809	1.06706	1.05066	1.02634	1.0073	0.991307	0.977567	0.962427				P14@20x@Animal 4@4_1_2	1.88435	1.73909	1.58128	1.45116	1.35976	1.28338	1.23405	1.187
																	P14@20x@Animal 4@4_1_3	1.0237	1.01295	1.0005	0.985335	0.974192	0.962462	0.952075	0.937972				P14@20x@Animal 4@4_1_3	1.74562	1.61242	1.47835	1.36602	1.28853	1.22411	1.18101	1.13872
																	P14@20x@Animal 4@4_1_4	1.10615	1.04958	0.999108	0.964957	0.944319	0.927007	0.915178	0.908548				P14@20x@Animal 4@4_1_4	1.828	1.69821	1.55724	1.437	1.35218	1.28229	1.23487	1.19039
																	P14@20x@Animal 4@4_1_5	1.24071	1.1902	1.14514	1.11082	1.09103	1.08052	1.07405	1.0659				P14@20x@Animal 4@4_1_5	1.82246	1.70807	1.5778	1.46419	1.37771	1.30199	1.25121	1.20164
																	P14@20x@Animal 4@4_1_6	1.08484	1.0878	1.0811	1.07074	1.0612	1.04988	1.03687	1.02464				P14@20x@Animal 4@4_1_6	1.58905	1.49084	1.38447	1.2964	1.23387	1.17994	1.14366	1.11055
																	P14@20x@Animal 4@4_2_1	1.11736	1.08831	1.0716	1.05956	1.05032	1.04417	1.04014	1.03355				P14@20x@Animal 4@4_2_1	1.59827	1.51717	1.41985	1.33159	1.26504	1.20767	1.16946	1.13333
																	P14@20x@Animal 4@4_2_2	0.97095	0.979125	0.986492	0.988382	0.99069	0.988032	0.98327	0.98154				P14@20x@Animal 4@4_2_2	1.58796	1.50652	1.4085	1.32078	1.25591	1.2012	1.16449	1.12814
																	P14@20x@Animal 4@4_2_3	0.813473	0.824954	0.842956	0.864417	0.876834	0.889761	0.89976	0.912968				P14@20x@Animal 4@4_2_3	1.76356	1.64149	1.50066	1.38253	1.29945	1.23362	1.19091	1.15125
																	P14@20x@Animal 4@4_2_4	0.988274	0.975988	0.96073	0.944412	0.932636	0.925362	0.923878	0.926282				P14@20x@Animal 4@4_2_4	1.49993	1.42175	1.3376	1.26635	1.21368	1.16849	1.13887	1.10993
																	P14@20x@Animal 4@4_2_5	1.16145	1.14108	1.11306	1.08602	1.07104	1.06064	1.05651	1.05368				P14@20x@Animal 4@4_2_5	1.62383	1.51562	1.39914	1.30387	1.23673	1.18148	1.14622	1.11469
																	P14@20x@Animal 4@4_2_6	0.858807	0.853949	0.860516	0.868696	0.87902	0.899918	0.918776	0.943456				P14@20x@Animal 4@4_2_6	1.47533	1.40042	1.31153	1.23671	1.18533	1.1461	1.11884	1.09513
																	P21@20x@Animal 1@1_1_1	1.18707	1.15279	1.10913	1.07015	1.04316	1.02516	1.01455	1.00519				P21@20x@Animal 1@1_1_1	1.86744	1.73362	1.58497	1.45096	1.35325	1.27278	1.22149	1.17462
																	P21@20x@Animal 1@1_1_2	1.02281	1.00772	0.994335	0.981645	0.977217	0.973723	0.969692	0.968348				P21@20x@Animal 1@1_1_2	1.69454	1.59379	1.4738	1.36594	1.28653	1.21795	1.17331	1.13139
																	P21@20x@Animal 1@1_1_3	1.17376	1.1288	1.08511	1.05273	1.03435	1.02137	1.01394	1.0057				P21@20x@Animal 1@1_1_3	1.8614	1.72389	1.57718	1.4518	1.36059	1.2845	1.23233	1.18321
																	P21@20x@Animal 1@1_1_4	0.941442	0.930206	0.916739	0.911545	0.912492	0.918094	0.927223	0.936804				P21@20x@Animal 1@1_1_4	1.74928	1.62574	1.48436	1.36296	1.27781	1.20968	1.16741	1.12968
																	P21@20x@Animal 1@1_1_5	1.17137	1.12733	1.0954	1.07314	1.05967	1.04794	1.03713	1.02722				P21@20x@Animal 1@1_1_5	1.81874	1.67912	1.53187	1.40527	1.31557	1.24123	1.19355	1.14949
																	P21@20x@Animal 1@1_1_6	0.984801	0.989367	0.991033	0.996891	1.0054	1.01402	1.01733	1.0197				P21@20x@Animal 1@1_1_6	1.68428	1.59867	1.48942	1.38396	1.30353	1.23351	1.18835	1.14537
																	P21@20x@Animal 1@1_2_1	0.986743	0.977938	0.969454	0.968292	0.973311	0.980217	0.986081	0.990794				P21@20x@Animal 1@1_2_1	1.73632	1.63771	1.51776	1.4054	1.32159	1.24964	1.20186	1.15842
																	P21@20x@Animal 1@1_2_2	1.32591	1.26019	1.20344	1.16057	1.13078	1.10535	1.08669	1.06704				P21@20x@Animal 1@1_2_2	1.79692	1.66942	1.53563	1.41907	1.33272	1.2615	1.21346	1.16866
																	P21@20x@Animal 1@1_2_3	1.04808	1.01988	1.00706	1.00185	0.998843	1.00209	1.00263	1.00548				P21@20x@Animal 1@1_2_3	1.71155	1.59942	1.47445	1.36379	1.28117	1.21387	1.16814	1.1282
																	P21@20x@Animal 1@1_2_4	0.999453	0.993356	0.984306	0.98405	0.988026	0.991683	0.994691	0.997268				P21@20x@Animal 1@1_2_4	1.45362	1.37135	1.28682	1.21582	1.16463	1.12293	1.09651	1.07335
																	P21@20x@Animal 1@1_2_5	1.10657	1.10258	1.09505	1.0843	1.07426	1.06483	1.05877	1.05189				P21@20x@Animal 1@1_2_5	1.68065	1.58181	1.46517	1.35949	1.28027	1.21416	1.17144	1.13169
																	P21@20x@Animal 1@1_2_6	0.908645	0.915663	0.921035	0.933708	0.947529	0.960532	0.970895	0.982024				P21@20x@Animal 1@1_2_6	1.62612	1.53433	1.42839	1.33322	1.26445	1.20677	1.16816	1.13093
																	P21@20x@Animal 2@2_1_1	0.935999	0.93788	0.938476	0.940688	0.946712	0.956895	0.965887	0.977964				P21@20x@Animal 2@2_1_1	1.61245	1.53114	1.42942	1.33653	1.26751	1.20732	1.16724	1.13034
																	P21@20x@Animal 2@2_1_2	1.07705	1.04828	1.03022	1.01832	1.01288	1.01034	1.01086	1.01135				P21@20x@Animal 2@2_1_2	1.65638	1.54802	1.42574	1.32032	1.24558	1.18452	1.14507	1.10827
																	P21@20x@Animal 2@2_1_3	1.18557	1.13918	1.1079	1.09107	1.08429	1.07714	1.07136	1.06616				P21@20x@Animal 2@2_1_3	1.8243	1.67302	1.52637	1.40901	1.32808	1.25993	1.21379	1.17217
																	P21@20x@Animal 2@2_1_4	0.927495	0.912128	0.905576	0.90898	0.916169	0.927557	0.937967	0.951748				P21@20x@Animal 2@2_1_4	1.6727	1.54825	1.42051	1.31362	1.23998	1.18101	1.14251	1.10876
																	P21@20x@Animal 2@2_1_5	1.06551	1.0428	1.02	0.995215	0.977301	0.963409	0.958666	0.958609				P21@20x@Animal 2@2_1_5	1.63749	1.54057	1.42934	1.3332	1.26171	1.20193	1.16335	1.12667
																	P21@20x@Animal 2@2_1_6	1.24654	1.22216	1.19246	1.16669	1.14521	1.12616	1.10717	1.08706				P21@20x@Animal 2@2_1_6	1.74209	1.6329	1.50922	1.39795	1.31558	1.24775	1.20167	1.15893
																	P21@20x@Animal 2@2_2_1	0.746611	0.785727	0.813236	0.838941	0.860693	0.886825	0.909178	0.935024				P21@20x@Animal 2@2_2_1	1.54052	1.45629	1.35663	1.26899	1.20635	1.15489	1.12266	1.09302
																	P21@20x@Animal 2@2_2_2	0.810345	0.827472	0.848205	0.867374	0.883188	0.898395	0.910913	0.926455				P21@20x@Animal 2@2_2_2	1.70522	1.5965	1.47006	1.36298	1.28535	1.21919	1.17514	1.13463
																	P21@20x@Animal 2@2_2_3	0.957552	0.942533	0.936951	0.94334	0.956693	0.968431	0.977529	0.987275				P21@20x@Animal 2@2_2_3	1.8271	1.67574	1.52759	1.40756	1.32225	1.25355	1.20738	1.16423
																	P21@20x@Animal 2@2_2_4	1.17095	1.13067	1.09556	1.07074	1.05593	1.04511	1.03198	1.02091				P21@20x@Animal 2@2_2_4	1.87386	1.72304	1.56763	1.43868	1.34654	1.2714	1.2212	1.17468
																	P21@20x@Animal 2@2_2_5	1.06345	1.041	1.02399	1.02062	1.023	1.02558	1.02797	1.0263				P21@20x@Animal 2@2_2_5	1.683	1.57147	1.44754	1.34188	1.26802	1.20629	1.16542	1.12735
																	P21@20x@Animal 2@2_2_6	0.882753	0.890233	0.898861	0.909642	0.922831	0.933477	0.943278	0.954329				P21@20x@Animal 2@2_2_6	1.57727	1.48876	1.38493	1.29242	1.22648	1.17246	1.1373	1.10456
																	P21@20x@Animal 3@3_1_1	1.04818	1.03741	1.02731	1.0203	1.0214	1.02278	1.02219	1.02038				P21@20x@Animal 3@3_1_1	1.52038	1.44579	1.3554	1.27207	1.21161	1.1615	1.12944	1.09933
																	P21@20x@Animal 3@3_1_2	0.924878	0.92748	0.930564	0.936925	0.942942	0.957057	0.969779	0.982741				P21@20x@Animal 3@3_1_2	1.5365	1.47306	1.38901	1.30937	1.24691	1.19543	1.1612	1.12714
																	P21@20x@Animal 3@3_1_3	1.06798	1.03823	1.01329	0.996343	0.98888	0.98403	0.983621	0.983855				P21@20x@Animal 3@3_1_3	1.73591	1.60941	1.48128	1.37202	1.29179	1.22404	1.17903	1.13966
																	P21@20x@Animal 3@3_1_4	1.17413	1.13333	1.09948	1.0813	1.07262	1.07298	1.08357	1.09653				P21@20x@Animal 3@3_1_4	1.78845	1.66805	1.53554	1.42033	1.33604	1.26673	1.22169	1.17973
																	P21@20x@Animal 3@3_1_5	1.02909	1.0112	1.00109	0.996696	0.996858	1.00225	1.00903	1.01749				P21@20x@Animal 3@3_1_5	1.5373	1.44389	1.34489	1.2583	1.19648	1.14608	1.11482	1.0871
																	P21@20x@Animal 3@3_1_6	0.921231	0.917005	0.916158	0.917777	0.923631	0.936125	0.946137	0.960791				P21@20x@Animal 3@3_1_6	1.6641	1.55747	1.43778	1.33338	1.26121	1.20081	1.16077	1.12427
																	P21@20x@Animal 3@3_2_1	1.00936	1.01531	1.02025	1.02621	1.02575	1.02239	1.02139	1.02509				P21@20x@Animal 3@3_2_1	1.60213	1.52369	1.42846	1.33915	1.27109	1.21235	1.17355	1.13737
																	P21@20x@Animal 3@3_2_2	1.10763	1.08732	1.06203	1.04416	1.03529	1.02501	1.01936	1.0151				P21@20x@Animal 3@3_2_2	1.56505	1.49642	1.40609	1.32137	1.25658	1.19843	1.15982	1.12435
																	P21@20x@Animal 3@3_2_3	0.969223	0.973125	0.971713	0.970588	0.969955	0.968845	0.970361	0.973528				P21@20x@Animal 3@3_2_3	1.60853	1.52265	1.42133	1.33096	1.26305	1.20651	1.16879	1.13079
																	P21@20x@Animal 3@3_2_4	1.07162	1.02698	0.98609	0.953922	0.938964	0.933365	0.934656	0.945243				P21@20x@Animal 3@3_2_4	1.71178	1.5815	1.44875	1.3393	1.26121	1.19717	1.15578	1.12011
																	P21@20x@Animal 3@3_2_5	1.0842	1.05163	1.01992	0.996388	0.982596	0.977476	0.977845	0.978858				P21@20x@Animal 3@3_2_5	1.77164	1.63653	1.4927	1.3727	1.28822	1.21952	1.17342	1.12922
																	P21@20x@Animal 3@3_2_6	1.27917	1.24901	1.21948	1.18954	1.16473	1.14176	1.12758	1.11545				P21@20x@Animal 3@3_2_6	1.77011	1.68466	1.56765	1.45353	1.36643	1.29062	1.24007	1.19274
																	P21@20x@Animal 4@4_1_1	1.18191	1.16972	1.1498	1.12056	1.09844	1.07832	1.06445	1.05092				P21@20x@Animal 4@4_1_1	1.60907	1.52289	1.4183	1.32198	1.2512	1.19251	1.15491	1.1199
																	P21@20x@Animal 4@4_1_2	0.887934	0.898751	0.905576	0.914973	0.928469	0.945377	0.956301	0.965195				P21@20x@Animal 4@4_1_2	1.6568	1.56516	1.45833	1.36084	1.28977	1.23104	1.19215	1.15427
																	P21@20x@Animal 4@4_1_3	0.965858	0.964246	0.957528	0.952961	0.949023	0.950113	0.954855	0.964199				P21@20x@Animal 4@4_1_3	1.67495	1.55832	1.43631	1.33195	1.25641	1.19423	1.15342	1.11901
																	P21@20x@Animal 4@4_1_4	0.926853	0.933108	0.942511	0.951274	0.95955	0.969185	0.97835	0.988422				P21@20x@Animal 4@4_1_4	1.40207	1.33436	1.26179	1.19567	1.14849	1.1104	1.08665	1.06484
																	P21@20x@Animal 4@4_1_5	0.992037	0.985358	0.97953	0.983907	0.99215	1.00252	1.01091	1.02019				P21@20x@Animal 4@4_1_5	1.63168	1.52547	1.4108	1.31192	1.2422	1.18609	1.14941	1.11558
																	P21@20x@Animal 4@4_1_6	1.05738	1.05587	1.05614	1.0573	1.05562	1.05314	1.04957	1.04071				P21@20x@Animal 4@4_1_6	1.56265	1.49655	1.40706	1.31933	1.25296	1.19642	1.15926	1.1229
																	P21@20x@Animal 4@4_2_1	0.959888	0.943942	0.934605	0.92932	0.928057	0.929503	0.934775	0.945151				P21@20x@Animal 4@4_2_1	1.50881	1.42912	1.33646	1.25542	1.19454	1.14324	1.11103	1.08108
																	P21@20x@Animal 4@4_2_2	0.989221	0.988235	0.990483	0.99535	0.998261	1.00039	1.0016	1.00525				P21@20x@Animal 4@4_2_2	1.73729	1.62574	1.50358	1.39743	1.31751	1.24816	1.20087	1.15807
																	P21@20x@Animal 4@4_2_3	0.955303	0.960241	0.963605	0.969626	0.976794	0.985914	0.988255	0.988069				P21@20x@Animal 4@4_2_3	1.52436	1.4598	1.37507	1.29544	1.23625	1.18585	1.15113	1.11617
																	P21@20x@Animal 4@4_2_4	1.01562	1.01714	1.01541	1.01884	1.02403	1.02805	1.03268	1.04121				P21@20x@Animal 4@4_2_4	1.48329	1.41949	1.33797	1.26469	1.20926	1.16136	1.13004	1.10054
																	P21@20x@Animal 4@4_2_5	0.960021	0.960295	0.955139	0.947651	0.950422	0.958876	0.969175	0.977293				P21@20x@Animal 4@4_2_5	1.62102	1.53554	1.42732	1.32941	1.25697	1.19882	1.16103	1.12556
																	P21@20x@Animal 4@4_2_6	1.02732	1.02406	1.02941	1.0366	1.04301	1.04502	1.04516	1.04334				P21@20x@Animal 4@4_2_6	1.66821	1.5789	1.47466	1.38355	1.31501	1.25115	1.20617	1.16214

## Sheet: Figure 2
	Figure 2a
		Translational level (RPKM) from published database (https://stardb.cu-bic.ca/)
		Hmgb1			Vegfa			Wnt7a
		Mean	S.E.M.	n	Mean	S.E.M.	n	Mean	S.E.M.	n
	P1	5.94999	0.0852214	4	2.84228	0.113743	4	3.02887	0.0827226	4
	P4	5.52875	0.0433616	4	3.4153	0.116084	4	2.9709	0.0745953	4
	P7	5.40127	0.094298	4	4.12335	0.193709	4	3.17426	0.117779	4
	P14	4.99931	0.266622	5	3.91953	0.107802	5	2.8489	0.0987123	5
	Figure 2b
		Expression level (Log2 read counts) from this study
		Hmgb1				Vegfa				Wnt7a
		Animal1	Animal2	Animal3	Animal4	Animal1	Animal2	Animal3	Animal4	Animal1	Animal2	Animal3	Animal4
	P0	7.06972	6.92159	7.05694	7.07378	4.07443	3.18241	3.61185	4.06752	3.50375	3.49643	3.57285	3.43935
	P5	6.90106	6.71476	6.80732	6.88275	4.29481	4.25332	4.7516	4.7389	2.96396	3.25332	3.70964	2.873
	P14	6.17305	5.87536	5.98933	5.98716	4.13534	4.86902	4.41101	4.74114	2.44421	3.16091	3.51189	2.96945
	Figure 2d
	HMGB1 immunofluorescence intensity (arb.units)
		P0	P5	P14
	Animal1	38.3	32.3	19.2
	Animal2	36.9	30.4	17.3
	Animal3	34.1	28.4	14.9
	Animal4	40.8	32.4	22.1

## Sheet: Figure 3
	Figure 3e
		Number of clearly identifiable Cx43-delineated endfeet / µm						Number of Cx43-high astrocyte patches / mm^2
		CTL	MUT					CTL			MUT
	Animal1	0.045	0.024				Animal1	0.00156187	0.00148474	0.00215147	0.0086804	0.00810317	0.00662422
	Animal2	0.038	0.027				Animal2	0.00164949	0.00174542	0	0.00638435	0.00476878	0.00479285
	Animal3	0.037	0.018				Animal3	0.00235147	0.00108834	0.00299562	0.00777962	0.0055525	0.00688109
	Animal4	0.043	0.026				Animal4	0.00290153	0.00108732	0.0026765	0.0112074	0.00735902	0.009238
	Animal5	0.051	0.017				Animal5	0.00103372	0.00167177	0.00111418	0.00582879	0.00800177	0.00639991
	Animal6	0.04	0.026				Animal6	0.00221063	0.00339916	0.00080012	0.0070566	0.00759395	0.00624975
							Animal7	0.0005547	0.00151122	0.0016401	0.00732648	0.00553593	0.00422082
							Animal8	0.00260943	0.00151922		0.00894415	0.00505469
	Figure 3f
		WB, Cx43 levels (relative to loading control)
		CTL	MUT
	Animal1	1.15879	0.91576
	Animal2	0.76159	0.58095
	Animal3	0.94997	1.10372
	Animal4	1.12965	0.93309
	Figure 3g					Figure 3h
		Coverage ratio					WB, AQP4 levels (relative to loading control)
	Samples/image sets	CTL	MUT				CTL	MUT
	Animal1	0.343483	0.185979			Animal1	1.58492	1.11103
	Animal2	0.299858	0.255504			Animal2	0.909979	0.862751
	Animal3	0.60892	0.413407			Animal3	0.713018	0.712809
	Animal4	0.493556	0.203615			Animal4	0.792087	1.31341
	Animal5	1.11393	0.408674
	Animal6	0.618573	0.169159
	Animal1	0.531983	0.154675
	Animal2	0.313207	0.204759
	Animal3	0.507348	0.307199
	Animal4	0.402202	0.193142
	Animal5	0.570264	0.320827
	Animal6	0.803798	0.295791
	Animal1	0.53925	0.187588
	Animal2	0.338253	0.580922
	Animal3	0.380246	0.461855
	Animal4	0.510729	0.337398
	Animal5	0.476927	0.547506
	Animal6	0.345289	0.186037
	Animal1	0.339546	0.111588
	Animal2	0.333333	0.497647
	Animal3	0.711594	0.229435
	Animal4	0.573164	0.254502
	Animal5	0.828216	0.430458
	Animal6	0.596011	0.593032
	Animal1	0.401647	0.126501
	Animal2	0.276288	0.499315
	Animal3	0.556453	0.328711
	Animal4	0.683754	0.201551
	Animal5	0.379975
	Animal6	0.433594	0.370078
	Animal1	0.273192	0.159113
	Animal2	0.437314	0.22383
	Animal3	0.76494	0.402521
	Animal4	0.579416	0.294895
	Animal5	0.552196	0.346504
	Animal6	0.39731	0.316644
	Animal1	0.462462	0.154045
	Animal2	0.361111	0.428297
	Animal3	0.22405	0.572194
	Animal4	0.644399	0.47932
	Animal5	0.480079	0.418755
	Animal6	0.555777	0.269462
	Animal1	0.372178	0.361168
	Animal2	0.344433	0.298375
	Animal3	0.257417	0.386202
	Animal4	0.487168	0.260776
	Animal5	0.697262	0.450362
	Animal6	0.555201	0.534466
	Animal1	0.364914	0.266722
	Animal2		0.470824
	Animal3	0.369432	0.359664
	Animal4	0.662704	0.358348
	Animal5	0.425709
	Animal6	0.623735	0.583151

## Sheet: Figure 4
	Figure 4b
		Number of endfeet /µm BM				Individual endfeet size (µm^2)				Astrocyte covergae of capillaries (%)						Macropynocytic vessels (%)					Number of vacuole per EC
		CTL	MUT			CTL	MUT			CTL	MUT					CTL	MUT				CTL	MUT
	Animal1	0.4	0.61		Animal1	3.12	1.26		Animal1	100	89.63				Animal1	17	56			Animal1	0.3	2
	Animal2	0.46	0.65		Animal2	2.29	1.54		Animal2	100	93.65				Animal2	28	45			Animal2	0.9	1.1
	Animal3	0.43	0.54		Animal3	2.16	1.58		Animal3	100	95.38				Animal3	23	48			Animal3	0.5	0.9
	Animal4	0.34	0.46		Animal4	2.63	1.15		Animal4	100	94.89				Animal4	13	54			Animal4	0.2	0.9
	Animal5	0.47	0.65		Animal5	2.17	1.52		Animal5	100	92.27				Animal5	11	40			Animal5	0.5	0.8
	Animal6	0.31	0.65						Animal6	100	93.13				Animal6	20	75			Animal6	0.1	1
	Figure 4a
	Frequency distribution raw data used for Kolmogorov-Smirnof test
	% Area CTL	% Area MUT
	40.4011	92.9658
	75.7764	33.9623
	21.6285	50.7307		Binned data used for graph
	26.2136	14.8649		CD31+ area covered by Aldh1L1 (%)	Frequency (# vascular profiles)
	65.0538	45.8333			Hmgb1flx/flx	Aldh1L1-CreERT2tg/+;Hmgb1flx/flx
	73.5632	29.1667		0	2	11
	82.3899	53.5256		5	5	20
	30.9456	73.5257		10	8	28
	41.9355	45.953		15	16	18
	37.9845	18.6813		20	24	29
	51.6129	43.401		25	36	21
	18.3607	96.2264		30	38	22
	18.7266	9.0164		35	36	35
	54.3478	10.4046		40	47	36
	53.8462	72.9469		45	46	40
	74.6377	75.1196		50	53	40
	26.3822	21.7514		55	60	51
	56.9554	63.9396		60	51	42
	48.1518	53.0478		65	53	43
	30.5397	48.2993		70	62	45
	30.5618	51.1983		75	66	63
	15.2318	47.1795		80	56	38
	92.4276	1.4205		85	40	32
	52.5076	54.4081		90	29	40
	31.48	46.3768		95	19	26
	29.4372	44.5455		100	5	12
	79.7753	75.0643
	80.3258	33.7925
	33.7255	38.2979
	23.7487	56.8
	34.4652	41.7004
	86.7816	87.5823
	37.9908	52.9231
	53.1073	45.2899
	67.5	93.0966
	34.4322	58.0153
	27.5923	58.9552
	3.9106	76.6571
	72.6519	53.9291
	11.2179	42.1932
	47.5936	9.2754
	27.3315	33.3076
	64.8352	16.0793
	84.9741	46.3146
	44.8041	17.5439
	21.8274	52.7822
	32.2793	27.4583
	30.6859	65.1163
	64.6939	69.0205
	66.6667	62.2307
	9.2105	33.7349
	13.5225	73.7452
	29.1745	42.2794
	82.5188	43.9024
	56.4338	47.1108
	66.393	68.9024
	33.9623	47.3495
	16.6014	47.6636
	75.4065	12.6506
	42.1525	4.3128
	61.1012	99.4845
	47.1154	28.6364
	45.8716	38.1757
	44.7154	75.3065
	68.3209	85.4599
	74.1936	32.5175
	71.7045	62.482
	18.8235	53.0471
	17.8784	75.5448
	33.5211	50.7487
	35.814	68.6141
	18.1552	68.8581
	16.3399	58.1006
	21.5488	59.4714
	54.4643	65.0943
	22.7965	99.1189
	50.237	52.5253
	37.1859	99.435
	34.2105	45.5224
	68.6709	56.6667
	42.0354	41.0546
	77.4112	53.9216
	63	28.3668
	29.5224	46.7949
	45.9854	19.6023
	53.0822	75.4941
	51.1062	28.5444
	22.0238	33.5135
	59.2563	47.9167
	29.9595	40.8805
	27.3585	62.3716
	64.3208	52.5697
	21.4165	15.903
	53.913	82.9545
	31.6176	53.8913
	50.0967	45.1163
	68.3876	53.9342
	47.3684	32.6087
	27.8689	28.7923
	28.5714	34.7648
	61.6858	65.4354
	29.9703	9.5238
	39.3035	17.9713
	67.7316	34.8684
	22.9746	50
	33.0688	44.868
	85.2083	64.9167
	83.5859	20.1087
	34.5679	68.7054
	40.5839	39.3822
	37.0605	62.7451
	71.8876	65.5827
	27.5862	24.3789
	21.2766	78.4553
	82.9971	35.7879
	58.7814	34.4156
	30.0248	27.5971
	33.9744	8.8
	42.6752	29.6066
	63.6639	69.1442
	55.3623	41.6452
	53.6709	25.5892
	25.6055	12.8635
	60.1695	21.3725
	13.5231	38.1859
	73.8854	45.5399
	36.3112	17.9572
	29.8013	49.359
	59.6091	22.4764
	40.3409	10.628
	40.4692	64.3002
	43.8976	26.0417
	73.262	81.2183
	30.3663	53.6946
	44.4196	79.8949
	49.1391	65.9091
	31.4195	32.5581
	47.1619	39.5833
	23.9796	23.1293
	48.0737	86.3529
	47.549	50.8374
	13.1579	56.3522
	83.2298	12.7193
	80	34.9345
	43.5583	59.8624
	73.7336	56.8783
	49.4582	18.9427
	28.2828	38.7402
	82.8767	60.9169
	39.3939	42.9868
	24.9485	91.4474
	54.2739	61.7347
	57.3566	72.9167
	42.2857	34.1615
	90.9091	25.1303
	71.1679	70.6897
	44.898	64.3617
	54.6584	76.0314
	100	52.8351
	80.49	71.0084
	78.9937	56.9182
	52.725	74.4681
	63.1944	51.4147
	42.6045	50.8493
	66.6667	48.1571
	40.9357	52.3618
	38.3392	69.0717
	59.447	50.1176
	78.6977	44.1489
	77.5417	52.9777
	43.6578	54.1246
	53.3026	41.8244
	76.3731	37.844
	42.4706	67.4494
	71.4748	87.8653
	75.6098	7.1429
	50.4913	5.848
	46.6063	45.614
	70.3947	67.7584
	40.7407	75.7225
	82.0513	22.884
	83.0565	41.4248
	68.699	43.413
	69.0352	38.914
	69.0299	67.2258
	74.4235	54.195
	97.3333	75.4673
	58.9372	52.3166
	70.9881	41.4526
	84.2045	22.3629
	66.7849	83.8537
	33.7634	53.271
	72.2543	81.57
	37.6289	61.157
	50.2164	37.0558
	82.0197	32.3202
	55.9375	56.3805
	23.2346	70.0389
	35.9684	98.6726
	65.7244	52.7415
	25.0549	89.1239
	82.8889	11.368
	62.7119	35.5401
	95.4128	67.5214
	42.9719	98.8506
	44.6541	56.3636
	75.5882	69.5291
	26.0586	61.0805
	52.9412	68.75
	59.8513	42.219
	67.9128	51.7241
	39.2116	33.0275
	39.5722	92.3077
	72.0207	88.9503
	86.3354	82.348
	74.5174	72.9754
	72.9934	78.7387
	30.5147	85.5491
	50	84.6814
	43.3121	76.1378
	41.1348	43.0303
	16.3498	76.5343
	66.0305	21.6102
	82.7536	83.056
	42.4658	65.534
	36.2832	81.0786
	25.1256	81.8565
	55.0943	65.4762
	55.6373	35.2071
	39.0093	56.2874
	63.0769	61.244
	50.813	49.5298
	15.6379	34.555
	31.5972	89.1892
	26.5546	81.5182
	32.4408	84.5494
	48.2066	72.6592
	27.4834	34
	65.3226	49.6063
	28.9017	73.416
	81.8784	65.2733
	47.2	85.0877
	75.6098	96.5318
	5.7762	73.7283
	31.8182	63.0769
	65.019	79.771
	46.0043	64.3316
	65.2487	42.4908
	43.8756	32.9698
	17.5347	79.8883
	74.7815	44.1589
	37.9699	33.0455
	49.6933	96.8858
	45.5149	45.9893
	0	22.9651
	23.5033	78.5288
	65.9794	41.7808
	60.9705	55.1075
	41.7739	12.2905
	17.6849	38.1275
	90.0862	19.1373
	48.8636	67.619
	54.6763	56.2044
	37.2599	89.9699
	64.497	61.4416
	12	73.7216
	55.0769	40.3125
	14.9321	61.811
	32.1799	66.8639
	27.8446	71.0407
	41.242	51.3934
	37.5796	45.7831
	68.6099	18.7919
	37.4332	41.7252
	27.1719	20.4678
	25.2882	100
	24.6418	93.0894
	24.5161	69.4444
	67.6471	39.3443
	26.7857	46.1616
	43.9583	66.3265
	21.2121	51.5679
	35.4086	27.0202
	61.3702	10.1974
	36.8644	84.3137
	39.749	10.4615
	57.2301	33.6493
	31.6913	9.9448
	43.4462	48.4064
	34.2685	9.0476
	41.3366	91.6107
	64.3466	71.129
	61.5942	36.6502
	34.8066	57.8313
	55.2396	51.4085
	39.2019	76.2826
	17.3969	56.338
	34.6341	74.9091
	35.3818	45.3539
	50	73.4982
	82.9412	48.1319
	33.2067	50.1305
	76.4706	60.8696
	58.457	58.2064
	41.2879	50.7042
	24.2424	88.2353
	31.9809	42.1158
	51.4463	38.0282
	38.1119	70.7729
	74.0821	53.0612
	31.5615	65.528
	17.8117	55.9957
	43.6137	27.7668
	24.6914	36.5031
	57.5524	77.8698
	46.1538	85.3107
	38.4097	80.916
	58.8424	35.7143
	92.3077	30.8979
	26.3736	50.1809
	17.1429	57.6271
	51.8262	43.314
	83.4906	94.6768
	83.7234	74.5524
	48.2581	23.2323
	67.1642	38.8743
	51.049	61.8799
	51.4377	68.3544
	38.9349	78.1532
	34.6939	44.4672
	44.1478	59.8965
	77.5472	90.6757
	41.5162	54.2387
	18.1818	46.9697
	32.7869	91.7033
	44.3182	56.2189
	64.3177	75.4355
	70.0658	36.6359
	72.3153	20.5882
	52.7316	48.9637
	91.4729	75.3482
	26.409	85.5814
	15.0672	39.4928
	67.4891	96.9697
	80.5907	2.8409
	36.9444	50.6383
	27.0968	74.345
	73.4899	59.2308
	67.8191	48.1454
	2.5253	32.4486
	91.3858	64.3089
	73.6364	49.7585
	65.6039	77.3243
	65.407	76.2857
	42.3631	51.0661
	49.7585	73.3577
	14.3951	81.9149
	18.0328	80.1587
	83.8655	78.563
	69.7674	59.9372
	61.7391	74.2574
	91.0345	71.8071
	73.9255	96.1538
	9.5853	9.8802
	42.4508	95.6835
	81.6993	79.7844
	23.5602	88.1215
	85.7895	91.6854
	23.3051	70.5128
	70.9977	63.6254
	41.8523	0.4566
	62.4227	78.3962
	83.0769	98.0198
	50.3067	68.1416
	53.211	55.6604
	66.6667	64.786
	79.3173	61.6629
	48.1967	87.9683
	63.7066	90.4494
	48.513	52.5765
	57.0732	99.4731
	85.6492	51.6667
	74.1641	70.155
	50.8997	73.2555
	76.9231	68.9278
	61.041	73.0539
	52.7473	90.7801
	68.0248	61.5385
	56.2116	50.9642
	38.5928	76.4901
	78.8839	58.467
	88.7043	76.8748
	53.1561	59.6304
	70.1389	58.9372
	53.2751	66.3448
	72.5	25.3676
	81.4126	97.0833
	53.1646	91.9149
	40.6305	56.1318
	30.7229	76.1421
	36.5014	56.0714
	44.3262	96.0784
	69.5876	43.6782
	64.9648	63.0583
	42.524	75.2857
	35.709	22.5108
	61.1842	23.0769
	80.8351	76.7081
	29.8901	80.3315
	32.5234	70.3611
	25.9516	10.9705
	53.9568	30.5031
	52.1818	79.7235
	43.3962	80.1242
	46.4512	43.718
	96.748	46.8843
	68.3942	3.9007
	70.9091	8.829
	88.7824	2.1429
	41.9738	20.7516
	43.6236	25.3456
	75.5753	4.5603
	79.3901	30.0412
	78.5492	13.6086
	48.0597	8.7059
	62.0332	4.2781
	79.4693	47.8343
	47.2222	20.7349
	47.5947	15.371
	28.7129	47.4908
	48.3117	10.2632
	53.9464	10.6061
	71.5054	5.4593
	30.618	52.7624
	78.3308	26.7459
	81.6602	88.7446
	76.7614	22.6322
	83.0688	16.1692
	30.9942	9.2715
	72.9258	66.8583
	76.5673	5.4253
	80.0738	9.2205
	71.5134	64.497
	71.2939	28.178
	55.5985	44.2396
	55.618	35.8974
	68.9855	7.7574
	72.1501	16.4964
	60.2628	35.4951
	9.7444	17.8404
	17.5497	28.6219
	36.3322	27.2138
	54.2141	39.9085
	50.289	5.291
	27.2212	75.4159
	50.2982	57.2635
	22.0493	3.9755
	56.0403	12.234
	52.1558	65.6552
	21.2264	74.9878
	19.6891	36.4495
	31.146	21.8391
	8.9286	6.0797
	49.5707	91.6667
	47.9134	13.3758
	44.9084	41.8691
	26.556	37.5776
	16.8182	6.8807
	72.5	68.0233
	27.4322	20
	48.558	8.3636
	35.9729	23.1959
	38.185	21.5294
	71.8213	77.9412
	60.6374	59.0089
	17.757	23.3429
	96.8153	18.43
	45.6104	95.7447
	80.5682	15.0966
	96.7033	64.9153
	12.0846	38.9899
	69.4301	35.7715
	74.2857	5.4381
	26.5661	62.7202
	56.8099	21.5722
	55.1887	7.2682
	65.7033	27.8826
	34.5865	92.8571
	38.9535	13.7546
	7.1782	76.3709
	55.5556	9.4231
	81.25	13.0435
	46.7717	6.7073
	62.396	10.303
	91.3295	0
	46.8668	1.2685
	60.5128	1.0274
	35.9316	29.2929
	87.7516	23.7181
	59.8096	10.0464
	58.982	0.5952
	59.5388	17.4267
	13.2867	1.699
	77.1619	6.7039
	17.8964	1.2712
	65.7993	53.8975
	78.4188	32.3129
	87.6508	0.2809
	89.0966	28.6184
	56.4516	0
	86.3636	52.2581
	80.6094	56.2448
	95.7699	57.5397
	58.4967	37.6759
	87.3786	67.1808
	84.5638	54.7855
	60.2588	91.222
	63.02	45.6657
	89.3443	14.3256
	71.9643	55.3689
	81.6667	77.4038
	76.4959	63.7091
	69.4805	9.2025
	94.5455	29.6448
	70.1887	15.8895
	88.0252	19.2227
	73.7131	20.8877
	76.8025	20.8861
	43.7582	36.2667
	76.1382	23.2644
	75.523	27.7778
	86.5633	83.1683
	60.7261	31.6397
	57.8947	9.699
	77.7778	6.2651
	63.529	37.3563
	91.2568	19.8573
	95.2782	42.5271
	76.8659	33.2638
	66.6041	71.1207
	93.0921	67.9223
	72.381	50.1348
	69.4704	4.321
	69.103	34.9908
	82.6884	88.2022
	75.8824	48.424
	70.9424	3.8328
	92.8571	51.8072
	73.9606	70.5488
	92.0732	75.1361
	90.7216	83.2636
	82.1839	65.0862
	73.2803	60.4478
	60.6936	53.4279
	75.8105	53.8362
	88.0952	94.3396
	87.5912	80
	83.0966	61.2546
	80.8583	61.2903
	97.9798	79.1656
	47.5248	73.6842
	89.011	97.1161
	91.0891	65.1515
	100	71.1806
	83.2322	55.5004
	44.3182	74.6154
	72.9017	58.296
	81.3953	100
	63.2124	96.2848
	39.4737	87.5
	60.2254	74.4819
	67.2262	43.3566
	88.3971	84.9057
	74.868	78.8357
	79.9242	66.187
	69.2432	68.2306
	54.154	73.5736
	69.1244	97.9592
	54.211	76.7442
	64.5951	45.5253
	75.7576	71.4068
	78.9474	82.9175
	96.3415	71.5152
	78.7565	90.3465
	63.7821	91.342
	50.3226	88.8412
	64.5714	63.7931
	78.2516	39.0728
	72.4679	74.7368
	54.2406	87.1429
	92.8205	58.2524
	80.7692	72.5444
	58.7859	82.7586
	72.6776	94.6309
	70.5596	53.3755
	48.3333	63.0197
	85.558	71.8543
	55.7432	79.4661
	64.2347	80.3738
	79.2056	48.3051
	74.7336	70.9877
	75.2688	43.6807
	31.2139	85.4103
	56.8911	79.7872
	61.8132	90.9091
	42.5455	64.8571
	37.4172	96.2696
	49.7608	64.307
	62.2074	48.1013
	82.6958	60.3175
	66.183	90.1263
	62.8169	68.7117
	69.9219	86.8996
	81.7035	80.2974
	39.1827	95.9807
	57.5636	75.2688
	51.2027	91.8159
	61.9423	85.0829
	43.1762	39.576
	54.5371	56.875
	66.2427	93.75
	79.6875	68.1818
	56.7416	21.9355
	44.0613	70.7602
	9.4675	85.2535
	49.0476	91.4365
	70.6107	88.336
	90.8019	74.6324
	51.4783	68.4375
	58.0952	88.8393
	55.9509	76.4706
	75.1269	82.3529
	70.5882	79.0865
	84.2105	88.75
	71.4353	80.4064
	54.0323	73.6641
	20.3488	57.7982
	69.5767	87.9227
	80.6437	82.9167
	70.3704	96.5812
	81.4346	65.1786
	86.3366	71.8135
	23.2719	87.4036
	65.1979	77.9967
	75.4587	78.5938
	97.2222	81.0487
	62.201	67.6049
	79.7521	95.6147
	48.7124	75.2508
	84.556	89.472
	74.4828	56.6929
	48.4277	72.5673
	73.4435	84.0536
	75.3671	70.4984
	69.4286	89.9338
	76.3764	98.1752
	58.3333	75.6185
	76.8559	56.3805
	60.9412	83.4387
	66.863	81.5385
	62.766	88.7218
	50.2183	85.4406
	58.0111	61.5385
	79.2035	84.3897
	40.9302	67.945
	64.4397	68.9286
	67.903	86.3372
	85.1064	87.7551
	82.6877	93.0796
	70.3947	90.4437
	61.4865	64.994
	52.4188	75.1229
	53.5461	46.9101
	69.2118	96.1957
	75.2595	73.3668
	26.0073	38.8521
	40.3153	85.8075
	67.2691	97.3958
	80.3448	60.8696
	77.5432	77.0492
	54.0373	64.5833
	80.9524	15.9136
	73.1076	75.5789
	67.4528	87.1723
	78.8845	61.8557
	39.6907	60.9428
	55.2846	65.529
	86.9287	74.5763
	95.5102	100
	44.2396	83.9623
	42.9285	89.0323
	67.3205	59.724
	6.5934
	95.5056
	83.7838
	59.4872
	73.5776
	48.0989
	71.5503
	61.1336
	99.0431
	72.3849
	69.7761
	50.7726
	94.5513
	65.4885
	69.1946
	100
	70.632
	75.8355
	51.4837
	88.7446
	54.9618
	56.1818
	87.6106
	61.0039
	57.1839
	74.3199
	64.716
	56.5302
	93.0736
	95.6454
	62.0209
	61.1872
	75.8895
	85.6996
	58.1717
	42.7817
	52.7143
	63.245
	77.6699
	73.4328
	81.7172
	79.958
	82.6271
	15
	59.8639
	77.7552
	78.7716
	56.5432
	82.3019
	75.4955
	1.4184
	90.7514
	76.1905
	83.1502
	87.7451
	50.8772
	78.2101
	95.2632
	72.7273
	89.1304

## Sheet: Figure 5
	Figure 5a														Figure 5d
		Extension length (µm)			ALDH1L1+ cell area (µm^2)			Number of main branches			Process angle entropy					GFAP+ cell area (µm^2)
		CTL	MUT		CTL	MUT		CTL	MUT		CTL	MUT				CTL	MUT
		95.1953	101.927		345.657	400.896		5	3		2.95646	2.77089			Animal1	2630	8445.8
		89.715	116.63		366.886	417.797		5	4		3.0128	3.00571			Animal2	2925.3	2995.5
		134.433	84.0011		530.955	333.083		5	3		2.99928	2.86022			Animal3	4431.5	5709.6
		86.991	95.4935		298.662	350.191		5	3		2.85387	2.74096			Animal4	2564.9	5588.5
		128.123	116.13		378.635	392.033		5	5		2.74982	2.85994			Animal5	2653.7	4781.8
		145.361	96.8232		483.136	405.842		6	3		2.77768	2.96584			Animal6	2650	5232.5
		72.8981	118.446		257.439	410.995		4	4		2.92757	2.93089
		99.7486	156.12		350.809	532.81		3	5		2.85029	2.94287
		121.858	86.6472		421.713	330.61		3	4		2.89505	2.70399
		44.9838	99.0153		217.865	385.025		2	1		2.59411	2.7565			Figure 5e
		54.0182	51.2296		187.153	254.553		3	2		2.64174	2.87535				% cells with extension(s)
		56.0679	84.9547		274.753	290.211		2	4		2.35445	2.95669				CTL	MUT
		59.2325	49.6017		240.331	198.077		4	2		2.73173	2.64038			Animal1	50.1	14.9
		68.8121	84.3905		257.233	375.749		4	5		2.65134	2.90275			Animal2	46.4	15.6
		87.445	26.9607		321.541	178.703		3	1		2.52073	1.23774			Animal3	40.9	18.9
		43.0576	39.0173		227.964	193.955		3	2		2.17255	2.66784			Animal4	48.8	26.9
		79.3053	96.5706		303.403	332.053		3	3		2.51476	2.78711			Animal5	56.3	25.2
		77.5026	120.482		299.487	411.201		5	6		2.89564	3.03395
		44.9515	57.3976		192.306	206.94		3	2		2.51822	2.60334
		46.3592	40.4894		197.871	247.545		3	2		2.42776	2.58075
		44.3095	46.3135		274.34	212.299		3	2		2.58216	2.39061
		52.358	103.101		273.722	415.942		2	4		1.82399	2.93301
		60.9706	44.7179		273.722	228.583		3	1		2.74597	2.57753
		55.6461	50.5876		252.286	211.063		3	2		2.88492	2.37842
		104.917	87.1791		355.756	340.504		5	4		2.88155	3.01016
		103.4	82.9829		384.819	348.542		3	4		2.89158	2.70359
		71.1466	72.522		260.943	308.762		4	5		2.74602	2.7118
		83.625	46.2356		354.107	251.462		5	2		2.62691	2.34365
		126.132	68.9223		434.493	294.54		6	3		2.96483	2.71561
		92.2053	106.201		307.937	426.248		4	1		2.63818	2.88733
		40.2557	91.4075		183.031	356.168		2	4		2.24021	3.02192
		113.686	59.1034		428.103	289.799		2	3		2.96374	2.54544
		93.5217	59.2459		394.506	297.219		4	4		2.74913	2.65934
		131.943	79.3186		480.25	311.441		4	5		2.86371	2.57797
		109.302	68.3125		454.074	282.585		4	2		2.96127	2.88429
		123.22	63.6301		427.897	287.326		5	3		2.97159	2.70312
		109.697	78.2682		374.719	291.448		4	5		2.90436	2.52531
		153.721	114.25		517.351	477.159		4	4		2.82592	2.75107
		122.779	52.0597		422.126	230.644		5	4		2.66541	2.5784
		153.391	106.578		607.012	365.65		6	3		2.69413	2.77725
		162.178	80.0063		610.928	335.969		5	5		3.04943	2.49892
		126.261	140.945		485.197	417.385		5	6		2.88769	2.91001
		107.907	88.8849		404.193	378.635		4	4		2.82456	2.51082
		132.351	55.3156		516.939	254.759		6	2		2.91104	2.22742
		159.266	104.775		572.384	427.485		6	3		2.97498	2.61651
		102.115	50.8992		382.964	234.148		4	2		2.84942	2.76605
		226.399	39.9253		797.051	215.185		4	2		2.94405	2.72353
		153.735	67.3589		535.077	273.104		5	3		2.67537	2.63091
		101.68	80.9789		423.981	301.754		4	4		2.70066	2.61443
		176.453	96.9334		592.171	297.425		6	3		2.88996	2.89577
		95.7272	63.4097		391.208	266.508		4	3		2.7699	2.4739
		95.9931	55.8798		298.868	222.605		6	2		2.86854	2.79155
		72.4308	136.249		253.729	460.463		3	5		2.6831	2.87533
		86.1609	116.974		321.953	408.728		4	4		2.6263	2.92562
		136.955	47.1893		458.608	203.23		3	2		3.01741	2.76512
		108.737	120.95		385.643	425.217		5	4		2.99196	3.07885
		126.994	101.849		439.852	333.908		5	2		2.85229	2.8822
		77.0809	47.1759		278.669	215.803		3	2		2.83554	2.81352
		126.365	72.4308		401.308	390.59		2	2		2.99398	2.64401
		143.013	92.3934		481.899	346.481		4	1		2.93779	2.44596
		173.872	104.385		542.91	332.053		6	5		3.03313	2.82448
		119.996	77.3146		402.545	307.525		5	3		2.92919	2.65895
		166.218	78.7089		559.811	318.655		3	2		2.80368	2.87652
		96.2913	75.0446		376.986	327.312		3	3		2.7567	2.47395
		105.436	54.3297		391.827	295.158		5	3		2.59146	2.36462
		67.074	64.7584		245.278	295.364		2	2		2.94225	2.77406
		105.312	85.7714		346.687	410.583		5	3		2.98021	2.7237
		108.38	98.8595		423.156	374.513		3	4		2.8811	2.78982
		62.7543	44.2639		241.774	217.452		2	3		2.76057	2.25642
		149.447	102.803		516.733	401.514		4	3		2.94837	2.96687
		179.417	70.8028		673.175	290.005		8	3		2.92544	2.85686
		110.981	68.189		367.505	232.499		5	3		2.84015	2.45785
		70.2843	59.0901		285.883	260.118		3	3		2.71652	2.65812
		147.755	61.3923		433.874	234.766		3	2		2.92808	2.75339
		113.64	67.3722		434.286	283.203		1	2		2.70812	2.74907
		140.211	71.2245		452.219	241.156		5	2		2.74455	2.51558
		119.166	123.174		445.623	482.518		3	4		2.57624	2.65219
		113.549	80.3368		426.866	299.693		3	3		2.82667	2.72177
		112.622	133.401		389.559	413.881		4	4		3.02454	3.02237
		133.369	47.9737		462.112	240.537		6	3		2.9196	2.62691
		149.02	45.5023		549.505	231.674		4	3		2.81286	2.41371
		136.95	55.1142		502.923	227.14		4	3		3.04561	2.48612
		110.838	52.3257		343.801	231.468		3	4		2.77409	2.34288
		109.334	21.8109		419.858	149.64		5	1		2.82185	2.02204
		139.381	41.8837		500.862	215.185		3	3		2.96844	2.62009
		110.113	40.8655		358.23	201.375		3	2		2.5072	1.54447
		76.7504	40.2557		323.396	210.238		3	2		2.77133	1.98769
		132.676	59.6542		459.226	225.491		3	3		2.56307	2.53302
		76.2508	34.0233		263.004	214.773		4	1		2.66197	2.52162
		102.68	110.962		362.764	344.008		3	3		3.00995	2.50743
		88.0871	73.3388		348.336	307.937		3	3		2.65591	2.54639
		51.7159	40.8655		213.536	177.054		3	1		2.77373	2.65063
		46.2356	39.8151		193.337	214.773		2	1		2.41213	2.7051
		44.374	20.6826		197.871	160.358		3	1		2.57286	2.08843
		67.2943	89.3389		233.323	369.978		3	4		2.79762	2.53756
		83.359	114.827		288.356	448.096		5	5		2.87931	2.8361
		125.243	127.934		459.226	453.867		4	5		2.97346	2.97839
		129.939	115.222		482.724	481.487		5	4		2.93035	2.83261
		147.209	106.344		475.922	358.23		4	3		3.03279	2.90231
		103.51	93.5673		351.428	388.116		4	2		2.92686	2.58497
		105.844	73.6181		326.282	319.48		4	4		2.89641	2.79211
		91.7647	63.0982		388.735	277.844		4	3		2.5929	2.49927
		75.0446	82.1851		285.471	310.411		5	3		2.54634	2.85441
		135.808	80.5249		455.929	291.036		5	3		2.86796	2.62712
		210.807	66.6845		540.436	240.743		4	4		3.08485	2.39643
		77.457	81.543		345.244	339.267		3	4		2.86856	2.68363
		88.7614	78.3973		399.865	339.267		3	4		2.84922	2.71278
		156.464	48.1295		530.336	228.789		4	2		2.96699	2.1188
		164.663	83.2355		577.949	299.074		3	5		3.00432	2.60561
		97.3551	101.13		363.383	373.894		3	2		2.84571	2.48225
		77.269	138.739		278.05	584.339		3	4		2.5833	2.88373
		177.27	53.7979		536.726	262.18		8	2		3.04259	2.62899
		129.906	151.58		498.595	520.237		5	7		2.76256	2.63751
		109.567	208.932		409.346	623.295		3	2		2.54669	2.61867
		153.942	114.204		531.367	462.112		5	5		2.94349	2.4074
		165.998	88.165		567.437	358.436		5	4		3.03324	2.74617
		142.981	109.567		467.265	423.774		3	3		3.11802	2.8699
		110.54	150.621		387.292	504.16		4	5		2.84969	2.8735
		108.536	93.2369		411.82	362.558		2	3		2.56809	2.83262
		135.983	121.656		478.189	478.601		5	5		2.98478	2.98777
		175.766	181.641		547.444	594.851		2	4		2.90345	2.95524
		176.317	104.684		612.165	401.926		3	2		3.02313	2.65426
		125.729	124.238		428.927	488.701		4	3		3.00316	2.85528
		153.299	113.154		594.026	407.079		4	5		2.84587	2.96982
		72.5409	48.6937		303.815	241.568		4	1		2.96622	2.77576
		67.6248	45.736		302.578	209.208		4	1		2.81302	2.91439
		140.665	59.81		462.937	284.44		2	4		3.06383	2.90869
		114.094	63.7402		406.873	325.869		4	2		2.80466	2.7691
		143.357	131.19		454.692	399.659		5	4		2.97984	2.97442
		138.019	40.1779		466.853	164.481		3	3		2.88842	2.33748
		162.366	51.8717		587.018	245.484		3	2		2.77776	2.82534
		114.406	42.3833		398.01	212.506		2	3		2.88128	2.56977
		87.5874	87.6653		286.707	332.877		5	3		2.73927	2.89125
		98.094	62.9101		382.757	231.262		3	4		2.64607	2.88119
		61.1075	70.3165		265.065	299.693		3	3		2.81046	2.6909
		175.597	61.626		558.368	292.891		2	2		3.00555	2.11524
		81.6209	100.753		375.131	353.283		3	4		2.84046	2.93608
		122.422	124.931		430.37	450.982		6	6		2.89267	2.7378
		109.586	49.1154		386.88	225.903		4	2		2.86426	2.46715
		168.956	97.0435		560.223	366.474		5	6		2.99713	2.55147
		86.3812	65.258		340.504	257.851		3	4		2.88448	2.18869
		101.162	96.071		380.49	321.541		5	3		2.92066	2.76969
		120.982	84.0601		472.83	348.542		5	3		2.77331	2.64927
		102.492			412.85			4			2.46911
		186.804			607.63			7			2.97251
		126.041			475.303			4			2.76086
		69.5966			297.013			2			2.60386
		119.523			425.217			5			2.7451
		172.497			574.033			6			2.9363

## Sheet: Figure 6
	Figure 6d					Figure 6f
		log2(FC)	-log10(FDR)				% cells with actin ring
	Man2b2	-0.4288	8.969				CTL	MUT
	Jmjd8	-0.5243	6.822			Animal1	7.9	54.4
	Cdkn1a	0.9637	4.292			Animal2	23.6	62.4
	Pcdh19	-0.5501	4.292			Animal3	18.7	58.1
	Tspan9	-0.3616	4.276
	Camk1g	-1.9116	4.101
	Tril	-0.4574	4.067
	Ptger4	-2.6491	3.879
	Dhdh	-0.7304	3.852
	Dab2	-0.4985	3.471
	Trim68	-0.6703	3.471			Figure 6e
	Asic1	-0.9631	3.425				log2(FC)	-log10(FDR)
	Ccng1	0.4315	3.318			Lurap1l	1.032	2.27
	Cers4	-0.6155	3.137			Teddm2	1.235	1.61
	Gm55094	-2.6568	3.036			Gm45650	1.486	2.19
	Slit1	-1.027	2.897			Gm4149	1.541	1.46
	St6galnac6	-0.3368	2.87			Gm7639	5.284	1.59
	Pros1	0.3065	2.609			Slit1	-1.027	2.9
	Mmp15	-0.2918	2.579			Arhgef28	-1.083	2.36
	Arhgef28	-1.0832	2.356			Camk1g	-1.912	4.1
	Lurap1l	1.0319	2.268			Ptger4	-2.649	3.88
	Gm49708	0.813	2.243			Gm55094	-2.657	3.04
	Gm45650	1.4855	2.19
	Eid2b	0.456	2.071
	Adora2a	0.6958	2.004
	Klf7	-0.3737	1.784
	Cnnm3	-0.2335	1.722
	Clcn6	-0.3233	1.699
	Stard4	-0.3682	1.677
	Map1s	-0.3383	1.608
	Vamp4	0.2722	1.608
	Teddm2	1.2345	1.608
	Cherp	-0.4194	1.608
	Hopx	0.4236	1.608
	Rida	0.3749	1.592
	Gm7639	5.2838	1.588
	Niban2	0.3032	1.58
	Lars2	-0.8933	1.568
	Aagab	0.2426	1.568
	Zdhhc8	-0.2931	1.568
	Gli1	-0.8067	1.502
	Acadsb	0.2997	1.492
	P4ha3	-0.778	1.474
	Gm4149	1.5413	1.464
	Ctsz	-0.2717	1.411
	Vps36	0.2693	1.411
	Renbp	-0.5832	1.327
	Eda2r	0.9769	1.327
	Duxbl1	-0.5726	1.327
	Upf1	-0.2303	1.327

## Sheet: Figure 7
	Figure 7a
		CBF increase
		CTL					MUT
		Animal1	Animal2	Animal3	Animal4		Animal1	Animal2	Animal3	Animal4	Animal5	Animal6
		16.2	13.3	12.1	10.3		10.9	12.3	13.4	14.8	11.3	11.9
		16.7	14.7	15.9	10.9		6.9	12.4	16.4	16.2	7.5	13.3
		16.5	13	20.3	9.6		8.1	11	14.7	16.1	7.7	16.8
		16.2	14.5	27	10.6		8.9	9.1	11.5	15.2	6.6	13.1
		16.9	13.3				7.7	12.1	12.9	13
		Response amplitude
		CTL					MUT
		Animal1	Animal2	Animal3	Animal4		Animal1	Animal2	Animal3	Animal4	Animal5	Animal6
		267.422	194.35	166.324	158.657		152.074	192.932	144.21	212.492	151.446	212.267
		242.002	224.988	232.664	146.184		103.067	192.422	235.611	252.774	97.5852	263.431
		239.758	187.773	320.934	134.303		113.394	161.02	176.398	218.567	128.812	180.671
		243.602	188.48	405.241	144.642		112.663	170.923	203.909	219.561	134.978	206.483
		cFos+ nuclei ratio
		CTL					MUT						Non-stimulated control
	Animal1	0.640152	0.646288	0.651982	0.641256		0.657895	0.664407	0.575342	0.567857	0.797414		0.0462963	0.144295	0.115556
	Animal2	0.442308	0.701887	0.533632	0.416357		0.757576	0.317269	0.71519	0.610345	0.711191		0.161871	0.361842	0.107383
	Animal3	0.707483	0.653285	0.614108	0.803846		0.524	0.518657	0.752988	0.775665	0.651163		0.210863	0.322476
	Animal4	0.359862	0.534545	0.648276	0.678967		0.43662	0.528926	0.370656	0.653595
	Figure 7b
		Number of "Cx43-high" astrocyte patches / mm^2										Number of clearly identifiable Cx43-delineated endfeet / µm EC							Size of "Cx43-high" astrocyte patches / µm^2
		CTL					MUT					CTL	MUT						P14 Mutant	P50 Mutant
	Animal1	0.00149913	0.00100767	0.00106134			0.0043916	0.00572717	0.00537647		Animal1	0.054	0.027					Animal1	1264.6	2019.7
	Animal2	0.00149841	0.00147442	0.00160861			0.00495578	0.00560107	0.00765651		Animal2	0.052	0.031					Animal2	1588.3	2504.7
	Animal3	0.00194856	0.00146504	0.00154281			0.00458084	0.00669766	0.01129		Animal3	0.044	0.033					Animal3	1741.8	2281.1
	Animal4	0.00095468	0.00259651	0.00216937			0.0103356	0.00689684	0.00706689		Animal4	0.057	0.029					Animal4	1139	2085.1
	Animal5						0.00532013	0.00656375	0.00634135		Animal5		0.03					Animal5	1244.2	2004.7
	Animal6						0.00618463	0.0072031	0.00553678		Animal6		0.036					Animal6		2177
	Figure 7c
		CTL	MUT
	Animal1	9	11
	Animal2	14	0
	Animal3	13	13
	Animal4	19	17
	Animal5	18	1
	Animal6	16	4
	Animal7	20	18
	Animal8	16	10
	Animal9	17	10
	Animal10	19	8
	Animal11	8	14
	Animal12	16	19
	Animal13	19	13
	Figure 7d										Figure 7e
		Discrimination index					Distance travelled (cm)					Number of entries in closed arms
		CTL (familiar)	CTL (Novel)	MUT (familiar)	MUT (Novel)		CTL	MUT				CTL	MUT
	Animal1	0.202381	0.797619	0.383117	0.616883		879.695	986.194			Animal1	14	14
	Animal2	0.216981	0.783019	0.333334	0.666666		1706.42	1178.32			Animal2	15	19
	Animal3	0.4375	0.5625	0.684211	0.315789		824.925	477.801			Animal3	12	20
	Animal4	0.205742	0.794258	0.286714	0.713286		539.505	1387.66			Animal4	13	19
	Animal5	0.373874	0.626126	0.385057	0.614943		775.458	1884.23			Animal5	12	20
	Animal6	0	1	0.232143	0.767857		2253.66	1710.11			Animal6	22	15
	Animal7	0.526566	0.473434	0.45082	0.54918		783.142	1732.68			Animal7	18	16
	Animal8	0.632653	0.367347	0.466125	0.533875		878.445	1587.97			Animal8	18	18
	Animal9	0.418919	0.581081	0.627063	0.372937		857.029	1535.55			Animal9	11	17
	Animal10	0.502591	0.497409	0.1	0.9		870.551	1447.93			Animal10	9	22
	Animal11	0.6875	0.3125	0.270271	0.729729		788.883	1011.51			Animal11	14	13
	Animal12	0.388889	0.611111	0.504983	0.495017		1007.93	1339.21			Animal12	17	20
	Animal13	0.422414	0.577586	0.263456	0.736544		1097.37	1342.64			Animal13	12	16

## Sheet: Supplementary Figure 1
	Suppl. Figure 1a																				Suppl. Figure 1b														Suppl. Figure 1c
		Vessel density (µm/µm2)						Vessel Branching points (1/µm2)						Cortical astrocyte density (1/um^2)								Extension length (mm/um^2)						Extension branching density (1/mm^2)								Process angle entropy							Suppl. Figure 1d
	Samples/image sets	P0	P5	P7	P14	P21		P0	P5	P7	P14	P21		P0	P5	P7	P14	P21			Samples/image sets	P0	P5	P7	P14	P21		P0	P5	P7	P14	P21			Samples/image sets	P0	P5	P7	P14	P21			Endothelial and astrocyte proliferation source data
	Animal1	18.8358	19.7702	19.5746	44.8532	40.9158		188.842	278.013	246.057	917.122	773.322		1293.38	1159.98	907.535	782.909	818.06			Animal1	18.2165	25.2383	34.6409	54.0639	55.1676		613.545	805.278	1540.25	3035.77	3224.31			Animal1	1.4406	1.64517	1.85976	2.1724	2.16975			Ki67+ cells	Animal1	Animal2	Animal3	Animal4	Animal5	Animal1
	Animal2	19.8742	20.6393	19.4102	38.555	41.0605		251.298	284.404	230.079	683.847	677.456		670.582	1297.39	818.06	683.847	834.038			Animal2	14.2228	20.5132	26.4323	48.6054	56.955		568.807	607.154	1070.51	2930.32	3278.63			Animal2	1.55214	1.41971	1.71361	2.09372	2.11594						Aldh1L1-eGFP
	Animal3	21.1843	14.7449	24.4538	38.1977	46.8544		368.948	175.755	325.946	674.261	974.642		883.349	881.971	1121.64	766.931	744.563			Animal3	15.5959	21.7391	23.7904	50.2332	48.7242		508.092	891.558	667.869	2869.6	2649.11			Animal3	1.37285	1.64416	1.44953	2.07467	2.12			P0	8.49	4.61	2.91			12.21
	Animal4	20.6289	19.1215	21.4838	37.7279	42.0657		231.206	252.448	258.839	578.394	786.105		765.666	1134.42	1006.6	680.652	773.322			Animal4	11.1333	23.4911	31.3726	55.1665	58.9517		309.968	850.016	1345.33	3185.96	3579.01			Animal4	1.38749	1.44996	1.70146	2.2871	2.30142			P4	10.05	14.18	10.85	9.66		16.57
																																											P7	2.98	2.45	1.72	2.68		1.61
	Animal1	22.204	24.6564	26.0316	36.8208	40.7341		198.659	297.186	338.728	651.892	747.758		771.862	1003.4	974.642	674.261	741.367			Animal1	14.461	24.8756	36.0744	48.0005	53.676		482.528	856.407	1383.67	2703.43	3122.05			Animal1	1.40524	1.62578	1.85995	2.25596	2.11957			P14	0.05	0.22	0	0		0.4
	Animal2	16.9909	16.8352	16.7189	33.8961	43.9626		331.769	185.342	166.168	504.896	786.105		574.693	728.585	661.478	514.483	786.105			Animal2	12.149	16.4141	27.4692	27.9094	61.2381		440.986	623.132	1306.98	1562.62	3524.69			Animal2	1.4861	1.62908	1.78913	1.92387	2.38569
	Animal3	23.2033	15.1077	20.6745	30.4314	43.0969		200.137	143.8	217.297	466.55	827.647		614.527	862.798	808.474	655.087	744.563			Animal3	14.5845	23.4823	24.2221	48.8921	48.3987		536.852	1012.99	987.424	2837.65	2930.32			Animal3	1.59745	1.57735	1.62528	2.29694	2.02381			EDU+ cells
	Animal4	18.505	20.6338	21.2271	32.9894	41.4185		260.445	262.035	265.23	456.963	840.429		428.864	1073.7	779.714	619.936	642.305			Animal4	4.92117	21.7483	21.9682	43.2848	52.557		102.258	814.865	894.753	2319.97	3355.32			Animal4	1.32791	1.44274	1.70165	2.18024	2.34316						Aldh1L1-eGFP
																																											P0	6.32	5.45	6.13			5.5
	Animal1	23.0039	14.4893	20.2428	28.8036	35.7662		237.73	217.297	281.208	412.226	607.154		999.983	949.078	997.011	805.278	773.322			Animal1	15.4977	28.0475	36.7476	46.9307	55.5145		466.55	1128.03	1632.92	2441.4	3444.8			Animal1	1.40377	1.71312	1.83183	2.04053	2.27342			P4	7.75	9.43	9.42	8.67	7.43	13.39
	Animal2	19.4691	15.4128	16.7521	22.8142	38.5565		200.946	127.822	127.822	249.253	645.501		304.154	862.798	664.674	440.986	808.474			Animal2	4.86932	15.4082	27.2167	31.4143	60.1722		131.017	562.416	1380.48	1792.7	3610.97			Animal2	1.49461	1.34652	1.80743	2.03298	2.25397			P7	2.63	4.07	3.11	3.33		11.37
	Animal3	18.4364	13.1133	19.4031	29.4719	36.9961		200.972	255.644	175.755	405.835	568.807		350.804	853.211	885.167	703.02	744.563			Animal3	5.5346	17.8795	28.9544	49.7942	50.3847		146.995	709.412	1179.16	2850.43	2901.56			Animal3	1.23748	1.56654	1.73941	2.23659	2.11604			P14	0.14	0.17	0.17			1.07
	Animal4	20.3805	17.554	20.7383	30.1632	38.2494		395.358	271.622	233.275	460.159	626.327		228.026	1057.73	933.1	677.456	830.842			Animal4	1.98901	20.5886	24.3303	50.2728	55.9225		35.151	603.958	881.971	2955.88	3214.72			Animal4	1.08514	1.52493	1.68008	2.23639	2.20189
																																											P-Histone H3+ cells
	Animal1	24.578	17.8265	14.2585	36.6262	41.5032		282.291	274.817	150.191	616.741	744.563		607.505	1233.48	792.496	776.518	757.345			Animal1	7.54313	27.7641	32.2079	53.4641	50.3915		230.079	1054.53	1447.58	2978.25	2786.52			Animal1	1.38613	1.63637	1.80561	2.16745	2.24693						Aldh1L1-eGFP
	Animal2	21.4059	14.5268	21.7141	27.3326	43.7271		372.147	169.364	233.275	431.399	741.367		507.41	997.011	709.412	661.478	773.322			Animal2	8.29138	18.7626	27.6789	41.6185	47.3498		287.599	696.629	1175.96	2316.77	2447.79			Animal2	1.45229	1.41666	1.91367	2.01725	2.13945			P0	0.94	0.29	0.23			1.54
	Animal3	21.0833	18.2351	17.3781	32.1529	36.9319		295.173	287.599	166.168	536.852	594.372		331.177	1067.31	818.06	856.407	671.065			Animal3	6.57809	18.7482	26.1077	51.3729	51.2089		214.102	610.35	1195.13	2939.9	3224.31			Animal3	1.40065	1.48368	1.68748	2.0936	2.28096			P4	1.87	1.59	1.42			2.13
	Animal4		22.4999	15.459	24.6777	46.2343		365.698		172.56	309.968	949.078		306.904	843.625	766.931	664.674	910.731			Animal4	2.70126	19.034	20.8191	45.893	54.0808		57.5199	734.976	786.105	2582	3010.21			Animal4	1.06921	1.57956	1.58864	2.19443	2.08459			P7	0.26	0.53	0.69	0.52	0.3	1.31
																																											P14	0.1	0	0	0	0	0.1
	Animal1	23.1222	21.3446	21.445	41.2616	35.3136		281.033	198.124	284.404	757.345	536.852		717.805	1057.73	904.34	728.585	610.35			Animal1	11.9134	28.8818	35.5397	58.8936	58.2912		402.639	1096.07	1636.12	3486.34	3751.57			Animal1	1.42924	1.66976	1.89852	2.37194	2.35059
	Animal2	20.4135	21.0808	19.3504	34.7447	42.4604		347.5	137.409	246.057	514.483	837.233		729.167	923.513	773.322	603.958	766.931			Animal2	12.8265	18.4585	30.9199	36.5613	59.0095		440.986	683.847	1377.28	2141.02	3467.17			Animal2	1.53171	1.45839	1.71275	2.03566	2.33645
	Animal3	25.4536	17.4646	20.8752	38.0458	46.1556			207.711	300.381	795.691	971.446		634.566	878.776	754.149	674.261	802.082			Animal3	13.1587	21.1506	26.4147	58.7374	61.9727		450.572	913.927	1207.92	3454.39	3812.29			Animal3	1.5328	1.68338	1.76224	2.35098	2.31426
	Animal4		23.1891	22.9726	32.0412	46.3965				258.839	498.505	949.078		353.041	1076.9	837.233	591.176	734.976			Animal4	4.38066	20.9496	27.5496	51.1227	63.5956		108.649	766.931	1140.81	3000.62	3908.15			Animal4	1.33024	1.46468	1.70353	2.27493	2.31283
	Animal1		14.9948	21.7218	48.5906	41.5531		250.689	303.577	290.795	1019.38	728.585		1022.16	1035.36	910.731	802.082	760.54			Animal1	17.791	27.4302	35.0542	58.6985	49.1099		514.483	942.687	1511.49	3310.59	2856.82			Animal1	1.34868	1.6238	1.80803	2.18102	2.10692
	Animal2	19.6194	22.9739	22.1709	33.1974	40.7569		312.005	303.577	325.946	501.701	738.171		1071.12	1102.46	901.144	581.59	741.367			Animal2	20.1144	26.2299	31.2774	40.7699	54.1088		587.981	1083.29	1338.93	2406.25	3099.68			Animal2	1.5323	1.60392	1.70455	2.14215	2.27331
	Animal3	21.6207	15.5102	23.9456	42.4893	45.952			268.426	373.879	869.189	965.055		897.496	913.927	1028.97	703.02	718.998			Animal3	17.9362	22.3489	28.8995	53.8994	51.4127		616.741	974.642	1166.37	3272.24	3038.97			Animal3	1.50978	1.55703	1.57885	2.18704	2.10109
	Animal4		18.8255	25.9555	40.7256	43.7977			182.146	469.745	734.976	821.256		946.681	1252.65	1044.94	744.563	645.501			Animal4	8.94835	23.4269	32.945	51.806	56.7617		246.057	773.322	1345.33	2863.21	3566.23			Animal4	1.13477	1.47018	1.69429	2.32701	2.41447
	Animal1		23.7835	20.4684	44.1517	38.4109		257.735	217.297	290.795	885.167	658.283		599.771	1153.59	885.167	754.149	747.758			Animal1	12.5525	23.8633	35.6288	55.1557	48.7999		492.114	731.78	1607.36	3313.78	2713.02			Animal1	1.47979	1.49152	1.74214	2.18748	2.06255
	Animal2	18.428	22.0629	24.6724	38.0298	41.6975		364.959	271.622	332.337	718.998	805.278		694.451	1185.55	814.865	591.176	680.652			Animal2	9.47437	24.8223	29.1617	39.5612	49.9676		246.057	920.318	1185.55	2438.2	3010.21			Animal2	1.46832	1.62121	1.78229	2.07292	2.17425
	Animal3	20.0607	19.2576	28.985	46.0015	43.2415		386.522	220.493	479.332	974.642	827.647		930.287	1028.97	1147.2	760.54	840.429			Animal3	14.9798	22.4016	20.5866	55.4376	52.0302		447.377	856.407	562.416	3054.94	2917.53			Animal3	1.54571	1.50718	1.3103	2.18338	2.13062
	Animal4	21.8192	17.9126	29.416	41.2151	48.4124			284.404	488.919	782.909	1028.97		1150.14	1230.29	1201.53	750.954	776.518			Animal4	14.0279	22.6391	31.7149	52.834	50.3233		504.896	862.798	1166.37	2872.8	2901.56			Animal4	1.39395	1.51757	1.53994	2.2591	2.13477
	Animal1		19.8842	18.9748	35.659	41.6407		153.268	258.839	169.364	619.936	687.043		799.808	1108.85	738.171	770.127	786.105			Animal1	20.7666	20.9048	31.3752	50.0207	59.9953		875.58	651.892	1383.67	2898.36	3467.17			Animal1	1.50568	1.4899	1.93194	2.26032	2.31887
	Animal2	12.3353	18.6694	19.5194	32.5592	36.2057		250.472	201.319	204.515	440.986	584.785		428.366	869.189	722.194	591.176	587.981			Animal2	5.27119	19.6616	31.0884	38.0309	55.3256		169.364	731.78	1316.57	2412.64	3444.8			Animal2	1.37973	1.65987	1.88987	1.99837	2.34942
	Animal3	21.4373	21.8869	24.7276	34.6925	44.4745		304.861	79.8887	332.337	715.803	818.06		596.713	965.055	1057.73	734.976	754.149			Animal3	12.0321	19.7713	23.0105	55.9899	44.2359		434.594	664.674	671.065	3259.46	2495.72			Animal3	1.42219	1.47709	1.54957	2.2448	2.17345
	Animal4	21.7483	19.406	24.3835	38.5872	38.0958				297.186	690.238	629.523		475.584	926.709	1112.05	706.216	683.847			Animal4	7.64749	20.8697	33.6803	46.7047	54.3265		233.275	773.322	1265.44	2377.49	3406.45			Animal4	1.27658	1.67321	1.68914	2.15951	2.26388
	Animal1		21.9957	16.7914	30.9565	41.6272		255.214	194.928	156.582	488.919	805.278		525.825	1086.49	913.927	619.936	789.3			Animal1	9.66306	21.8564	30.7299	50.362	58.0911		316.359	750.954	1246.26	2879.19	3364.91			Animal1	1.5965	1.49922	1.81624	2.38602	2.25829
	Animal2	19.012	17.3571	19.3934	32.0288	36.1363		202.376	194.928	226.884	501.701	540.048		458.587	894.753	703.02	680.652	683.847			Animal2	7.10526	19.8652	26.4704	41.8662	56.8073		290.795	766.931	1076.9	2645.91	3569.43			Animal2	1.52063	1.63741	1.78029	2.04587	2.27558
	Animal3	19.732	8.58795	24.0756	35.9909	40.4773		288.628	204.515	389.857	674.261	725.389		362.881	814.865	955.469	824.451	786.105			Animal3	5.99207	13.7407	24.485	50.1472	54.2221		143.8	383.466	782.909	2709.82	3345.74			Animal3	1.38443	1.36614	1.67547	2.17038	2.09392
	Animal4	22.5087	16.3103	20.1891	28.103	40.364			188.537	274.817	393.052	747.758		272.593	862.798	1006.6	770.127	773.322			Animal4	3.27307	19.942	27.711	49.7436	54.9636		70.302	763.736	971.446	2607.57	3316.98			Animal4	1.22468	1.52312	1.70135	2.14858	2.28561
	Animal1		18.1438	18.6467	34.4659	49.7725		257.684	210.906	230.079	610.35	1137.61		749.919	1022.58	885.167	655.087	952.273			Animal1	10.7901	22.76	33.7374	47.4587	49.589		262.035	913.927	1498.71	2738.58	2604.37			Animal1	1.33383	1.56284	1.71487	2.15451	2.02003
	Animal2	20.8096	19.28	19.1154	28.9603	36.8262		419.329	226.884	204.515	405.835	607.154		462.316	798.887	667.869	591.176	661.478			Animal2	5.20805	15.5578	25.4391	47.1563	57.5423		134.213	546.439	1112.05	3067.73	3521.49			Animal2	1.39677	1.40357	1.87188	2.31229	2.40811
	Animal3	20.2466	17.6429	18.3962	33.5418	41.8876		253.019	329.141	214.102	508.092	805.278		366.024	968.251	945.882	696.629	827.647			Animal3	6.58055	21.9129	26.4431	45.5848	52.6488		214.102	782.909	987.424	2546.85	3038.97			Animal3	1.4119	1.47276	1.68507	2.18519	2.15693
	Animal4	19.3096	16.8598	25.3477	33.7371	43.351			239.666	421.812	527.265	792.496		392.746	1044.94	993.815	933.1	952.273			Animal4	4.83399	16.5046	31.4519	46.4642	50.6812		124.626	476.137	1172.77	2351.92	2569.22			Animal4	1.26108	1.40815	1.73947	2.06749	2.01094
	Animal1		19.3694	18.6271	34.6325	45.2447			268.426	236.471	556.025	913.927		805.143	1083.29	754.149	802.082	683.847			Animal1	12.3186	22.3377	34.7611	53.5199	55.8333		520.874	738.171	1639.32	3054.94	3304.2			Animal1	1.4135	1.52446	1.95062	2.2313	2.26745
	Animal2		18.4251	18.4952	36.6939	39.2166			281.208	236.471	600.763	546.439		782.895	802.082	549.634	600.763	600.763			Animal2	16.2286	19.4439	26.9653	38.6898	65.062		568.807	754.149	1249.46	2393.47	4441.81			Animal2	1.59064	1.6545	1.88133	2.1171	2.43787
	Animal3		20.9733	18.4591	40.1193	40.7971			246.057	255.644	792.496	667.869		555.876	1038.55	706.216	683.847	728.585			Animal3	11.0881	22.1013	24.4184	51.8251	59.4893		348.315	744.563	1115.25	3208.33	3601.38			Animal3	1.34813	1.54076	1.69996	2.30132	2.34874
	Animal4		20.8117	23.1165	43.9921	43.7805				258.839	865.993	830.842		521.872	1067.31	1156.79	754.149	696.629			Animal4	7.74991	21.722	34.238	47.1228	53.6124		191.733	853.211	1322.96	2444.59	3406.45			Animal4	1.21273	1.58744	1.71846	2.12504	2.3151
	Animal1		20.7107	23.5531	37.8323	41.6297				341.924	626.327	651.892		1124.97	1096.07	1003.4	850.016	802.082			Animal1	13.4585	26.1163	37.1685	55.9157	52.1364		364.292	942.687	1581.8	3051.75	2786.52			Animal1	1.26012	1.64792	1.77663	2.15323	2.08788
	Animal2		22.1361	22.263	43.4735	44.497				271.622	872.384	853.211		894.488	1118.44	773.322	651.892	687.043			Animal2	15.8903	21.0296	29.8286	46.7542	55.993		517.679	853.211	1335.74	3064.53	3531.08			Animal2	1.37768	1.40466	1.77393	2.11065	2.28717
	Animal3		20.2241	20.9914	40.9153	39.5552				278.013	750.954	687.043		902.818	1342.13	853.211	766.931	792.496			Animal3	18.0845	20.9424	25.3597	52.0489	53.789		629.523	632.718	1112.05	2955.88	2997.42			Animal3	1.57318	1.40935	1.72747	2.14461	2.21761
	Animal4				41.9042	40.2465					827.647	671.065		857.596			709.412	798.887			Animal4	12.6556			50.2668	59.8853		357.901			2687.46	3419.24			Animal4	1.25415			2.1879	2.29865
[truncated: 4 more columns]

## Sheet: Supplementary Figure 3
	Suppl. figure 3d														Suppl. figure 3f
		n=4 animals per age group														n=4 animals per age group
	P14	Kdr (astrocytes)	Kdr (endothelium)	Nos3 (astrocytes)	Nos3 (endothelium)	Cdh5 (astrocytes)	Cdh5 (endothelium)									Tgp1				Cdh5				Nos3
	Animal 1	5.84752	87.3022	6.70516	74.4637	5.92549	66.7605									P0	P5	P14		P0	P5	P14		P0	P5	P14
		4.74851	78.6362	6.50722	73.8217	5.53993	51.3543									44.4936	37.3121	59.3784		30.4515	27.6832	59.0574		12.3571	38.5157	74.1427
	Animal 2	8.25336	78.9572	7.22169	84.7345	9.97281	65.4767									59.6993	49.1075	70.2911		39.2331	42.0463	63.5509		27.4896	34.6641	77.0314
		7.60178	96.2892	8.10857	69.3282	10.1357	61.6251									42.7952	57.2233	36.1085		34.2362	55.0224	24.0723		17.1181	33.8388	32.8988
	Animal 3	8.78428	21.6651	9.45999	24.0723	13.1764	28.8868									62.9673	46.2188	33.0134		41.3752	43.3302	27.0527		28.0698	46.2188	28.4282
		8.49611	25.6771	11.3281	41.7253	15.8594	19.2578
	Animal 4	10.1357	33.0134	10.1357	24.7601	20.2714	22.009									Kdr				Cldn5				Mfs2da
		8.25336	44.935	13.7556	32.0964	8.25336	32.0964									P0	P5	P14		P0	P5	P14		P0	P5	P14
																30.2509	44.5338	82.9692		87.5028	145.637	270.091		15.6069	46.941	74.3032
																30.6237	64.5138	87.6232		115.509	168.506	244.575		31.8698	41.4044	71.254
																31.0265	67.4025	23.6711		131.595	161.216	97.894		27.8169	49.5202	27.6832
	Suppl. figure 3e															31.9213	43.3302	38.9742		153.362	161.766	70.6121		29.1786	27.9239	26.1356
		n=4 animals per age group
		Aldh1l1				Gfap				S100b
		P0	P5	P14		P0	P5	P14		P0	P5	P14			Suppl. figure 3g
		31.0115	22.5451	33.2933		17.1638	13.956	10.0866		10.7343	7.37281	26.7167				n=4 animals per age group
		29.4703	38.7902	57.8188		14.3809	15.609	14.4886		8.75357	9.27417	27.9003
		41.2001	59.4864	48.5172		11.9632	13.4481	14.2248		19.4329	10.902	24.5046				Tgfb1				Tgfb2				Angpt1
		36.6485	36.8491	42.1356		21.1404	11.6103	25.3755		12.3139	9.90668	13.1402				P0	P5	P14		P0	P5	P14		P0	P5	P14
																8.05071	5.75042	3.40598		6.8471	7.51258	4.21965		11.9133	10.6607	5.50379
		Aqp4				Apoe				Gja1						6.71107	7.65246	4.44342		9.25377	8.45909	5.03165		8.96198	9.2784	6.38912
		P0	P5	P14		P0	P5	P14		P0	P5	P14				6.68189	2.82387	7.40304		10.3876	7.4763	5.75847		10.125	12.9852	9.93697
		14.2285	15.3062	20.1105		24.7048	66.4533	204.647		14.167	18.7266	95.8164				4.45955	2.90719	11.0407		12.0362	8.25865	5.79183		7.51488	9.46227	12.4886
		12.4217	24.2624	32.5338		31.5545	139.784	423.03		12.0883	42.1308	223.945
		12.7218	28.3544	16.6047		33.0301	225.423	223.353		14.4726	61.1529	81.6223				Wnt3				Wnt7a
		10.2307	17.6839	24.6153		40.9075	114.64	205.212		17.2518	34.8863	107.113				P0	P5	P14		P0	P5	P14
																7.72525	7.08594	3.77588		11.4958	7.80676	5.44487
		Slc1a2				Dtna										7.16959	7.06966	3.57465		11.3796	9.57402	8.95019
		P0	P5	P14		P0	P5	P14								4.55185	11.5038	8.81409		11.9048	13.7027	11.4076
		28.8405	53.4974	1018.94		24.7976	28.0449	58.395								6.94393	6.40694	11.9457		11.2955	7.35131	8.32576
		19.3193	44.4335	1521.37		21.9169	32.052	57.4296
		30.0831	99.1779	626.206		22.555	28.3451	38.6243
		21.3003	157.674	552.441		23.8847	36.9417	38.1232

## Sheet: Supplementary Figure 5
	Suppl. figure 5a
		n=4 animals per age group
		Hmgb1
		P0	P5	P14
		134.375	119.54	72.2396
		121.341	105.192	58.7057
		133.988	112.816	63.532
		134.79	118.01	63.8912

[truncated: 4 more sheets: Supplementary Figure 6, Supplementary Figure 7, Supplementary Figure 9, Supplementary Figure 10]
